# Supplementary material for: Transcriptomic disruption and hypoactivity in DYT-SGCE medial ganglionic eminence-patterned inhibitory neurons
Source: Brain. 2025 Jul 25;149(1):209–25. doi: 10.1093/brain/awaf272 (PMC12782168; doi:10.1093/brain/awaf272)
Supplement: awaf272_Supplementary_Data [file awaf272_supplementary_data.zip]

Archive with 9 entries (9 files):
- brain-2025-00169-File010.pdf
- brain-2025-00169-File011.xlsx
- brain-2025-00169-File012.xlsx
- brain-2025-00169-File013.xlsx
- brain-2025-00169-File014.xlsx
- brain-2025-00169-File015.xlsx
- brain-2025-00169-File016.csv
- brain-2025-00169-File017.csv
- brain-2025-00169-File018.csv
