# Supplementary material for: Transcriptomic disruption and hypoactivity in DYT-SGCE medial ganglionic eminence-patterned inhibitory neurons
Source: Brain. 2025 Jul 25;149(1):209–25. doi: 10.1093/brain/awaf272 (PMC12782168; doi:10.1093/brain/awaf272)
Supplement: awaf272_Supplementary_Data [file awaf272_supplementary_data.zip › brain-2025-00169-File015.xlsx]

## Sheet: Sheet 1
Supplementary Data 5. Genes in weighted gene co-expression network analysis gene modules.
gene_name	module	color
SAMD11-ENSG00000187634	grey	grey
NOC2L-ENSG00000188976	grey	grey
KLHL17-ENSG00000187961	M4	darkred
HES4-ENSG00000188290	grey	grey
ISG15-ENSG00000187608	grey	grey
AGRN-ENSG00000188157	grey	grey
C1orf159-ENSG00000131591	grey	grey
SDF4-ENSG00000078808	grey	grey
B3GALT6-ENSG00000176022	M2	white
UBE2J2-ENSG00000160087	grey	grey
SCNN1D-ENSG00000162572	grey	grey
ACAP3-ENSG00000131584	grey	grey
PUSL1-ENSG00000169972	grey	grey
INTS11-ENSG00000127054	grey	grey
CPTP-ENSG00000224051	grey	grey
TAS1R3-ENSG00000169962	grey	grey
DVL1-ENSG00000107404	grey	grey
MXRA8-ENSG00000162576	grey	grey
AURKAIP1-ENSG00000175756	M3	magenta
CCNL2-ENSG00000221978	grey	grey
MRPL20-ENSG00000242485	grey	grey
VWA1-ENSG00000179403	grey	grey
ATAD3B-ENSG00000160072	grey	grey
ATAD3A-ENSG00000197785	M4	darkred
TMEM240-ENSG00000205090	grey	grey
SSU72-ENSG00000160075	grey	grey
FNDC10-ENSG00000228594	grey	grey
MIB2-ENSG00000197530	grey	grey
CDK11B-ENSG00000248333	grey	grey
SLC35E2B-ENSG00000189339	grey	grey
CDK11A-ENSG00000008128	M1	blue
SLC35E2A-ENSG00000215790	grey	grey
NADK-ENSG00000008130	grey	grey
GNB1-ENSG00000078369	grey	grey
TMEM52-ENSG00000178821	M5	midnightblue
CFAP74-ENSG00000142609	M6	skyblue
GABRD-ENSG00000187730	grey	grey
PRKCZ-ENSG00000067606	grey	grey
FAAP20-ENSG00000162585	grey	grey
SKI-ENSG00000157933	grey	grey
MORN1-ENSG00000116151	grey	grey
RER1-ENSG00000157916	grey	grey
PEX10-ENSG00000157911	M7	lightyellow
PLCH2-ENSG00000149527	grey	grey
PANK4-ENSG00000157881	grey	grey
HES5-ENSG00000197921	grey	grey
TNFRSF14-ENSG00000157873	M10	salmon
PRXL2B-ENSG00000157870	grey	grey
MMEL1-ENSG00000142606	grey	grey
TTC34-ENSG00000215912	M8	grey60
PRDM16-ENSG00000142611	M9	turquoise
ARHGEF16-ENSG00000130762	grey	grey
MEGF6-ENSG00000162591	grey	grey
TPRG1L-ENSG00000158109	M10	salmon
WRAP73-ENSG00000116213	grey	grey
TP73-ENSG00000078900	grey	grey
CCDC27-ENSG00000162592	grey	grey
LRRC47-ENSG00000130764	grey	grey
CEP104-ENSG00000116198	grey	grey
DFFB-ENSG00000169598	M11	cyan
C1orf174-ENSG00000198912	grey	grey
AJAP1-ENSG00000196581	grey	grey
NPHP4-ENSG00000131697	M11	cyan
KCNAB2-ENSG00000069424	grey	grey
CHD5-ENSG00000116254	grey	grey
RPL22-ENSG00000116251	grey	grey
RNF207-ENSG00000158286	grey	grey
ICMT-ENSG00000116237	grey	grey
GPR153-ENSG00000158292	grey	grey
ACOT7-ENSG00000097021	M12	brown
ESPN-ENSG00000187017	M1	blue
TNFRSF25-ENSG00000215788	grey	grey
PLEKHG5-ENSG00000171680	M13	yellow
NOL9-ENSG00000162408	grey	grey
ZBTB48-ENSG00000204859	M1	blue
KLHL21-ENSG00000162413	grey	grey
PHF13-ENSG00000116273	M3	magenta
THAP3-ENSG00000041988	grey	grey
DNAJC11-ENSG00000007923	grey	grey
CAMTA1-ENSG00000171735	grey	grey
VAMP3-ENSG00000049245	grey	grey
PER3-ENSG00000049246	grey	grey
TNFRSF9-ENSG00000049249	M18	black
PARK7-ENSG00000116288	M9	turquoise
ERRFI1-ENSG00000116285	M10	salmon
SLC45A1-ENSG00000162426	M12	brown
RERE-ENSG00000142599	grey	grey
ENO1-ENSG00000074800	grey	grey
SLC2A5-ENSG00000142583	grey	grey
GPR157-ENSG00000180758	grey	grey
H6PD-ENSG00000049239	M10	salmon
SPSB1-ENSG00000171621	grey	grey
SLC25A33-ENSG00000171612	M13	yellow
TMEM201-ENSG00000188807	grey	grey
PIK3CD-ENSG00000171608	grey	grey
CLSTN1-ENSG00000171603	M20	lightcyan
CTNNBIP1-ENSG00000178585	grey	grey
LZIC-ENSG00000162441	grey	grey
NMNAT1-ENSG00000173614	grey	grey
RBP7-ENSG00000162444	M10	salmon
UBE4B-ENSG00000130939	grey	grey
KIF1B-ENSG00000054523	grey	grey
PGD-ENSG00000142657	grey	grey
CENPS-CORT-ENSG00000251503	grey	grey
CENPS-ENSG00000175279	grey	grey
CORT-ENSG00000241563	M19	green
DFFA-ENSG00000160049	M25	pink
PEX14-ENSG00000142655	M8	grey60
CASZ1-ENSG00000130940	grey	grey
C1orf127-ENSG00000175262	M8	grey60
TARDBP-ENSG00000120948	grey	grey
MASP2-ENSG00000009724	M14	greenyellow
SRM-ENSG00000116649	M13	yellow
EXOSC10-ENSG00000171824	grey	grey
MTOR-ENSG00000198793	grey	grey
UBIAD1-ENSG00000120942	grey	grey
DISP3-ENSG00000204624	grey	grey
FBXO2-ENSG00000116661	M12	brown
FBXO44-ENSG00000132879	M13	yellow
FBXO6-ENSG00000116663	grey	grey
MAD2L2-ENSG00000116670	M9	turquoise
DRAXIN-ENSG00000162490	M15	royalblue
AGTRAP-ENSG00000177674	grey	grey
MTHFR-ENSG00000177000	grey	grey
CLCN6-ENSG00000011021	grey	grey
NPPA-ENSG00000175206	M16	purple
KIAA2013-ENSG00000116685	grey	grey
PLOD1-ENSG00000083444	M17	darkorange
MFN2-ENSG00000116688	M18	black
MIIP-ENSG00000116691	grey	grey
TNFRSF8-ENSG00000120949	grey	grey
TNFRSF1B-ENSG00000028137	grey	grey
VPS13D-ENSG00000048707	M10	salmon
DHRS3-ENSG00000162496	grey	grey
C1orf158-ENSG00000157330	M18	black
PDPN-ENSG00000162493	M19	green
PRDM2-ENSG00000116731	grey	grey
KAZN-ENSG00000189337	grey	grey
TMEM51-ENSG00000171729	M17	darkorange
FHAD1-ENSG00000142621	grey	grey
EFHD2-ENSG00000142634	grey	grey
CTRC-ENSG00000162438	grey	grey
CASP9-ENSG00000132906	grey	grey
DNAJC16-ENSG00000116138	grey	grey
AGMAT-ENSG00000116771	M18	black
DDI2-ENSG00000197312	grey	grey
PLEKHM2-ENSG00000116786	M20	lightcyan
SLC25A34-ENSG00000162461	grey	grey
FBLIM1-ENSG00000162458	grey	grey
UQCRHL-ENSG00000233954	grey	grey
SPEN-ENSG00000065526	grey	grey
ZBTB17-ENSG00000116809	grey	grey
CLCNKA-ENSG00000186510	grey	grey
CLCNKB-ENSG00000184908	grey	grey
FAM131C-ENSG00000185519	grey	grey
EPHA2-ENSG00000142627	M7	lightyellow
ARHGEF19-ENSG00000142632	grey	grey
CPLANE2-ENSG00000132881	grey	grey
FBXO42-ENSG00000037637	M3	magenta
SZRD1-ENSG00000055070	grey	grey
SPATA21-ENSG00000187144	grey	grey
NECAP2-ENSG00000157191	grey	grey
NBPF1-ENSG00000219481	grey	grey
CROCC-ENSG00000058453	M20	lightcyan
MFAP2-ENSG00000117122	grey	grey
ATP13A2-ENSG00000159363	M13	yellow
SDHB-ENSG00000117118	M14	greenyellow
PADI2-ENSG00000117115	M16	purple
PADI1-ENSG00000142623	M10	salmon
RCC2-ENSG00000179051	grey	grey
ARHGEF10L-ENSG00000074964	grey	grey
IGSF21-ENSG00000117154	grey	grey
PAX7-ENSG00000009709	grey	grey
ALDH4A1-ENSG00000159423	M9	turquoise
IFFO2-ENSG00000169991	grey	grey
UBR4-ENSG00000127481	M3	magenta
EMC1-ENSG00000127463	grey	grey
MRTO4-ENSG00000053372	grey	grey
AKR7A3-ENSG00000162482	M1	blue
AKR7A2-ENSG00000053371	grey	grey
PQLC2-ENSG00000040487	M21	darkturquoise
CAPZB-ENSG00000077549	grey	grey
MINOS1-ENSG00000173436	grey	grey
NBL1-ENSG00000158747	M13	yellow
TMCO4-ENSG00000162542	grey	grey
OTUD3-ENSG00000169914	grey	grey
PLA2G2F-ENSG00000158786	M14	greenyellow
UBXN10-ENSG00000162543	grey	grey
VWA5B1-ENSG00000158816	M9	turquoise
CAMK2N1-ENSG00000162545	M13	yellow
MUL1-ENSG00000090432	M4	darkred
FAM43B-ENSG00000183114	M3	magenta
PINK1-ENSG00000158828	grey	grey
DDOST-ENSG00000244038	grey	grey
KIF17-ENSG00000117245	grey	grey
SH2D5-ENSG00000189410	M20	lightcyan
HP1BP3-ENSG00000127483	grey	grey
EIF4G3-ENSG00000075151	M19	green
ECE1-ENSG00000117298	grey	grey
NBPF3-ENSG00000142794	grey	grey
ALPL-ENSG00000162551	grey	grey
RAP1GAP-ENSG00000076864	grey	grey
USP48-ENSG00000090686	grey	grey
HSPG2-ENSG00000142798	grey	grey
AL031281.2-ENSG00000285721	M1	blue
CDC42-ENSG00000070831	M12	brown
WNT4-ENSG00000162552	grey	grey
ZBTB40-ENSG00000184677	M13	yellow
EPHA8-ENSG00000070886	grey	grey
EPHB2-ENSG00000133216	grey	grey
KDM1A-ENSG00000004487	M22	red
LUZP1-ENSG00000169641	grey	grey
HNRNPR-ENSG00000125944	grey	grey
ZNF436-ENSG00000125945	grey	grey
TCEA3-ENSG00000204219	M9	turquoise
ASAP3-ENSG00000088280	M9	turquoise
E2F2-ENSG00000007968	grey	grey
ID3-ENSG00000117318	grey	grey
RPL11-ENSG00000142676	M9	turquoise
ELOA-ENSG00000011007	grey	grey
PITHD1-ENSG00000057757	M12	brown
LYPLA2-ENSG00000011009	grey	grey
GALE-ENSG00000117308	grey	grey
HMGCL-ENSG00000117305	grey	grey
FUCA1-ENSG00000179163	M10	salmon
PNRC2-ENSG00000189266	M19	green
SRSF10-ENSG00000188529	grey	grey
MYOM3-ENSG00000142661	grey	grey
IFNLR1-ENSG00000185436	M14	greenyellow
GRHL3-ENSG00000158055	M1	blue
STPG1-ENSG00000001460	grey	grey
NIPAL3-ENSG00000001461	M19	green
RCAN3-ENSG00000117602	M13	yellow
SRRM1-ENSG00000133226	grey	grey
CLIC4-ENSG00000169504	grey	grey
SYF2-ENSG00000117614	grey	grey
RSRP1-ENSG00000117616	grey	grey
RHD-ENSG00000187010	M20	lightcyan
TMEM50A-ENSG00000183726	grey	grey
RHCE-ENSG00000188672	grey	grey
MACO1-ENSG00000204178	grey	grey
LDLRAP1-ENSG00000157978	grey	grey
MAN1C1-ENSG00000117643	grey	grey
SELENON-ENSG00000162430	grey	grey
MTFR1L-ENSG00000117640	grey	grey
AUNIP-ENSG00000127423	grey	grey
PAQR7-ENSG00000182749	M17	darkorange
STMN1-ENSG00000117632	grey	grey
PAFAH2-ENSG00000158006	M19	green
EXTL1-ENSG00000158008	M1	blue
PDIK1L-ENSG00000175087	grey	grey
AL391650.1-ENSG00000236782	grey	grey
CNKSR1-ENSG00000142675	M20	lightcyan
CEP85-ENSG00000130695	M15	royalblue
SH3BGRL3-ENSG00000142669	M3	magenta
UBXN11-ENSG00000158062	grey	grey
CRYBG2-ENSG00000176092	M4	darkred
LIN28A-ENSG00000131914	M23	lightgreen
DHDDS-ENSG00000117682	grey	grey
HMGN2-ENSG00000198830	M9	turquoise
RPS6KA1-ENSG00000117676	M24	darkgreen
ARID1A-ENSG00000117713	M10	salmon
PIGV-ENSG00000060642	M11	cyan
ZDHHC18-ENSG00000204160	M12	brown
GPN2-ENSG00000142751	grey	grey
GPATCH3-ENSG00000198746	M20	lightcyan
NUDC-ENSG00000090273	grey	grey
TRNP1-ENSG00000253368	M24	darkgreen
TENT5B-ENSG00000158246	M25	pink
SLC9A1-ENSG00000090020	grey	grey
WDTC1-ENSG00000142784	grey	grey
TMEM222-ENSG00000186501	grey	grey
SYTL1-ENSG00000142765	grey	grey
MAP3K6-ENSG00000142733	grey	grey
GPR3-ENSG00000181773	grey	grey
WASF2-ENSG00000158195	grey	grey
AHDC1-ENSG00000126705	M10	salmon
FGR-ENSG00000000938	M8	grey60
IFI6-ENSG00000126709	grey	grey
FAM76A-ENSG00000009780	grey	grey
STX12-ENSG00000117758	grey	grey
PPP1R8-ENSG00000117751	grey	grey
THEMIS2-ENSG00000130775	grey	grey
RPA2-ENSG00000117748	grey	grey
SMPDL3B-ENSG00000130768	grey	grey
XKR8-ENSG00000158156	grey	grey
EYA3-ENSG00000158161	grey	grey
DNAJC8-ENSG00000126698	M9	turquoise
ATP5IF1-ENSG00000130770	grey	grey
SESN2-ENSG00000130766	grey	grey
MED18-ENSG00000130772	grey	grey
PHACTR4-ENSG00000204138	M14	greenyellow
RCC1-ENSG00000180198	M25	pink
TRNAU1AP-ENSG00000180098	grey	grey
TAF12-ENSG00000120656	M3	magenta
RAB42-ENSG00000188060	grey	grey
GMEB1-ENSG00000162419	grey	grey
YTHDF2-ENSG00000198492	grey	grey
OPRD1-ENSG00000116329	grey	grey
EPB41-ENSG00000159023	grey	grey
SRSF4-ENSG00000116350	M3	magenta
MECR-ENSG00000116353	M9	turquoise
PTPRU-ENSG00000060656	grey	grey
LAPTM5-ENSG00000162511	grey	grey
SDC3-ENSG00000162512	M3	magenta
PUM1-ENSG00000134644	grey	grey
NKAIN1-ENSG00000084628	grey	grey
SNRNP40-ENSG00000060688	M22	red
ZCCHC17-ENSG00000121766	grey	grey
FABP3-ENSG00000121769	M13	yellow
SERINC2-ENSG00000168528	M9	turquoise
HCRTR1-ENSG00000121764	M28	darkgrey
PEF1-ENSG00000162517	grey	grey
COL16A1-ENSG00000084636	M15	royalblue
ADGRB2-ENSG00000121753	grey	grey
SPOCD1-ENSG00000134668	grey	grey
PTP4A2-ENSG00000184007	grey	grey
KHDRBS1-ENSG00000121774	grey	grey
TMEM39B-ENSG00000121775	grey	grey
KPNA6-ENSG00000025800	M12	brown
TXLNA-ENSG00000084652	M22	red
CCDC28B-ENSG00000160050	M9	turquoise
IQCC-ENSG00000160051	M14	greenyellow
DCDC2B-ENSG00000222046	M11	cyan
TMEM234-ENSG00000160055	M7	lightyellow
EIF3I-ENSG00000084623	grey	grey
HDAC1-ENSG00000116478	grey	grey
MARCKSL1-ENSG00000175130	M22	red
TSSK3-ENSG00000162526	grey	grey
FAM229A-ENSG00000225828	grey	grey
BSDC1-ENSG00000160058	grey	grey
ZBTB8B-ENSG00000273274	grey	grey
ZBTB8A-ENSG00000160062	grey	grey
ZBTB8OS-ENSG00000176261	grey	grey
RBBP4-ENSG00000162521	grey	grey
SYNC-ENSG00000162520	M18	black
KIAA1522-ENSG00000162522	grey	grey
YARS-ENSG00000134684	grey	grey
S100PBP-ENSG00000116497	grey	grey
FNDC5-ENSG00000160097	grey	grey
HPCA-ENSG00000121905	grey	grey
TMEM54-ENSG00000121900	grey	grey
RNF19B-ENSG00000116514	grey	grey
AK2-ENSG00000004455	grey	grey
AZIN2-ENSG00000142920	grey	grey
TRIM62-ENSG00000116525	grey	grey
ZNF362-ENSG00000160094	grey	grey
PHC2-ENSG00000134686	grey	grey
ZSCAN20-ENSG00000121903	grey	grey
CSMD2-ENSG00000121904	M12	brown
C1orf94-ENSG00000142698	M13	yellow
SMIM12-ENSG00000163866	M3	magenta
DLGAP3-ENSG00000116544	grey	grey
TMEM35B-ENSG00000243749	M4	darkred
ZMYM6-ENSG00000163867	grey	grey
ZMYM1-ENSG00000197056	M9	turquoise
SFPQ-ENSG00000116560	grey	grey
ZMYM4-ENSG00000146463	grey	grey
KIAA0319L-ENSG00000142687	grey	grey
NCDN-ENSG00000020129	M12	brown
TFAP2E-ENSG00000116819	grey	grey
PSMB2-ENSG00000126067	grey	grey
C1orf216-ENSG00000142686	grey	grey
CLSPN-ENSG00000092853	grey	grey
AGO4-ENSG00000134698	M5	midnightblue
AGO1-ENSG00000092847	grey	grey
AGO3-ENSG00000126070	grey	grey
TEKT2-ENSG00000092850	grey	grey
ADPRHL2-ENSG00000116863	grey	grey
TRAPPC3-ENSG00000054116	M6	skyblue
MAP7D1-ENSG00000116871	M12	brown
THRAP3-ENSG00000054118	M9	turquoise
SH3D21-ENSG00000214193	M8	grey60
EVA1B-ENSG00000142694	grey	grey
STK40-ENSG00000196182	grey	grey
LSM10-ENSG00000181817	M21	darkturquoise
OSCP1-ENSG00000116885	M2	white
MRPS15-ENSG00000116898	grey	grey
CSF3R-ENSG00000119535	M19	green
GRIK3-ENSG00000163873	grey	grey
ZC3H12A-ENSG00000163874	grey	grey
MEAF6-ENSG00000163875	grey	grey
SNIP1-ENSG00000163877	grey	grey
DNALI1-ENSG00000163879	grey	grey
GNL2-ENSG00000134697	grey	grey
C1orf109-ENSG00000116922	grey	grey
CDCA8-ENSG00000134690	M26	tan
EPHA10-ENSG00000183317	M12	brown
MANEAL-ENSG00000185090	M9	turquoise
YRDC-ENSG00000196449	grey	grey
C1orf122-ENSG00000197982	grey	grey
MTF1-ENSG00000188786	grey	grey
INPP5B-ENSG00000204084	grey	grey
SF3A3-ENSG00000183431	M7	lightyellow
FHL3-ENSG00000183386	M13	yellow
UTP11-ENSG00000183520	M2	white
POU3F1-ENSG00000185668	M1	blue
RRAGC-ENSG00000116954	grey	grey
MYCBP-ENSG00000214114	grey	grey
RHBDL2-ENSG00000158315	grey	grey
AKIRIN1-ENSG00000174574	grey	grey
NDUFS5-ENSG00000168653	M22	red
MACF1-ENSG00000127603	grey	grey
PABPC4-ENSG00000090621	M27	orange
HPCAL4-ENSG00000116983	grey	grey
PPIE-ENSG00000084072	grey	grey
BMP8B-ENSG00000116985	M17	darkorange
TRIT1-ENSG00000043514	grey	grey
MYCL-ENSG00000116990	grey	grey
MFSD2A-ENSG00000168389	M18	black
CAP1-ENSG00000131236	M3	magenta
PPT1-ENSG00000131238	M25	pink
RLF-ENSG00000117000	grey	grey
ZMPSTE24-ENSG00000084073	grey	grey
COL9A2-ENSG00000049089	M1	blue
SMAP2-ENSG00000084070	M10	salmon
ZFP69B-ENSG00000187801	grey	grey
ZFP69-ENSG00000187815	M9	turquoise
EXO5-ENSG00000164002	grey	grey
ZNF684-ENSG00000117010	M7	lightyellow
RIMS3-ENSG00000117016	M3	magenta
NFYC-ENSG00000066136	M18	black
KCNQ4-ENSG00000117013	grey	grey
CTPS1-ENSG00000171793	grey	grey
SCMH1-ENSG00000010803	M3	magenta
FOXO6-ENSG00000204060	M12	brown
EDN2-ENSG00000127129	M16	purple
HIVEP3-ENSG00000127124	M12	brown
FOXJ3-ENSG00000198815	M1	blue
RIMKLA-ENSG00000177181	grey	grey
ZMYND12-ENSG00000066185	grey	grey
PPCS-ENSG00000127125	grey	grey
CCDC30-ENSG00000186409	grey	grey
PPIH-ENSG00000171960	grey	grey
YBX1-ENSG00000065978	M22	red
P3H1-ENSG00000117385	M8	grey60
C1orf50-ENSG00000164008	grey	grey
TMEM269-ENSG00000274386	M11	cyan
SVBP-ENSG00000177868	M9	turquoise
ERMAP-ENSG00000164010	M8	grey60
ZNF691-ENSG00000164011	M22	red
SLC2A1-ENSG00000117394	grey	grey
FAM183A-ENSG00000186973	M1	blue
EBNA1BP2-ENSG00000117395	grey	grey
CFAP57-ENSG00000243710	grey	grey
TIE1-ENSG00000066056	grey	grey
CDC20-ENSG00000117399	grey	grey
ELOVL1-ENSG00000066322	grey	grey
MED8-ENSG00000159479	grey	grey
SZT2-ENSG00000198198	grey	grey
PTPRF-ENSG00000142949	M12	brown
KDM4A-ENSG00000066135	grey	grey
ST3GAL3-ENSG00000126091	M5	midnightblue
IPO13-ENSG00000117408	grey	grey
DPH2-ENSG00000132768	M12	brown
ATP6V0B-ENSG00000117410	M12	brown
B4GALT2-ENSG00000117411	grey	grey
CCDC24-ENSG00000159214	grey	grey
SLC6A9-ENSG00000196517	M13	yellow
DMAP1-ENSG00000178028	grey	grey
ERI3-ENSG00000117419	M9	turquoise
RNF220-ENSG00000187147	M13	yellow
TMEM53-ENSG00000126106	grey	grey
ARMH1-ENSG00000198520	M9	turquoise
KIF2C-ENSG00000142945	grey	grey
RPS8-ENSG00000142937	M9	turquoise
BEST4-ENSG00000142959	grey	grey
PLK3-ENSG00000173846	M12	brown
BTBD19-ENSG00000222009	grey	grey
PTCH2-ENSG00000117425	grey	grey
EIF2B3-ENSG00000070785	grey	grey
HECTD3-ENSG00000126107	grey	grey
UROD-ENSG00000126088	grey	grey
ZSWIM5-ENSG00000162415	M11	cyan
MUTYH-ENSG00000132781	grey	grey
TOE1-ENSG00000132773	grey	grey
TESK2-ENSG00000070759	grey	grey
CCDC163-ENSG00000280670	grey	grey
MMACHC-ENSG00000132763	grey	grey
PRDX1-ENSG00000117450	M9	turquoise
AKR1A1-ENSG00000117448	grey	grey
NASP-ENSG00000132780	M9	turquoise
CCDC17-ENSG00000159588	M17	darkorange
GPBP1L1-ENSG00000159592	M9	turquoise
TMEM69-ENSG00000159596	grey	grey
IPP-ENSG00000197429	grey	grey
MAST2-ENSG00000086015	grey	grey
PIK3R3-ENSG00000117461	grey	grey
TSPAN1-ENSG00000117472	M9	turquoise
POMGNT1-ENSG00000085998	grey	grey
LURAP1-ENSG00000171357	grey	grey
RAD54L-ENSG00000085999	grey	grey
LRRC41-ENSG00000132128	M18	black
UQCRH-ENSG00000173660	grey	grey
NSUN4-ENSG00000117481	grey	grey
FAAH-ENSG00000117480	M3	magenta
MKNK1-ENSG00000079277	grey	grey
MOB3C-ENSG00000142961	M1	blue
ATPAF1-ENSG00000123472	grey	grey
EFCAB14-ENSG00000159658	M1	blue
CYP4B1-ENSG00000142973	M25	pink
CYP4X1-ENSG00000186377	M13	yellow
STIL-ENSG00000123473	grey	grey
CMPK1-ENSG00000162368	M1	blue
TRABD2B-ENSG00000269113	grey	grey
SLC5A9-ENSG00000117834	grey	grey
SPATA6-ENSG00000132122	grey	grey
AGBL4-ENSG00000186094	grey	grey
BEND5-ENSG00000162373	grey	grey
ELAVL4-ENSG00000162374	M9	turquoise
FAF1-ENSG00000185104	grey	grey
CDKN2C-ENSG00000123080	M25	pink
RNF11-ENSG00000123091	M1	blue
TTC39A-ENSG00000085831	grey	grey
EPS15-ENSG00000085832	grey	grey
OSBPL9-ENSG00000117859	grey	grey
NRDC-ENSG00000078618	grey	grey
RAB3B-ENSG00000169213	M13	yellow
TXNDC12-ENSG00000117862	grey	grey
KTI12-ENSG00000198841	M9	turquoise
BTF3L4-ENSG00000134717	grey	grey
ZFYVE9-ENSG00000157077	M13	yellow
CC2D1B-ENSG00000154222	grey	grey
ORC1-ENSG00000085840	M16	purple
PRPF38A-ENSG00000134748	grey	grey
TUT4-ENSG00000134744	grey	grey
GPX7-ENSG00000116157	grey	grey
SHISAL2A-ENSG00000182183	M16	purple
COA7-ENSG00000162377	M12	brown
ZYG11B-ENSG00000162378	M13	yellow
ZYG11A-ENSG00000203995	grey	grey
ECHDC2-ENSG00000121310	grey	grey
SCP2-ENSG00000116171	M9	turquoise
PODN-ENSG00000174348	grey	grey
SLC1A7-ENSG00000162383	grey	grey
CPT2-ENSG00000157184	grey	grey
C1orf123-ENSG00000162384	grey	grey
MAGOH-ENSG00000162385	grey	grey
LRP8-ENSG00000157193	M13	yellow
NDC1-ENSG00000058804	grey	grey
YIPF1-ENSG00000058799	M5	midnightblue
HSPB11-ENSG00000081870	M3	magenta
LRRC42-ENSG00000116212	grey	grey
TMEM59-ENSG00000116209	grey	grey
TCEANC2-ENSG00000116205	grey	grey
CYB5RL-ENSG00000215883	grey	grey
MRPL37-ENSG00000116221	M26	tan
SSBP3-ENSG00000157216	grey	grey
ACOT11-ENSG00000162390	M1	blue
TTC4-ENSG00000243725	M5	midnightblue
PARS2-ENSG00000162396	grey	grey
DHCR24-ENSG00000116133	grey	grey
BSND-ENSG00000162399	grey	grey
PCSK9-ENSG00000169174	grey	grey
USP24-ENSG00000162402	M18	black
PLPP3-ENSG00000162407	M9	turquoise
PRKAA2-ENSG00000162409	M13	yellow
FYB2-ENSG00000187889	grey	grey
DAB1-ENSG00000173406	M12	brown
OMA1-ENSG00000162600	grey	grey
MYSM1-ENSG00000162601	grey	grey
JUN-ENSG00000177606	grey	grey
FGGY-ENSG00000172456	grey	grey
HOOK1-ENSG00000134709	grey	grey
CYP2J2-ENSG00000134716	grey	grey
C1orf87-ENSG00000162598	grey	grey
NFIA-ENSG00000162599	M9	turquoise
TM2D1-ENSG00000162604	grey	grey
PATJ-ENSG00000132849	M25	pink
KANK4-ENSG00000132854	grey	grey
USP1-ENSG00000162607	M19	green
DOCK7-ENSG00000116641	grey	grey
ATG4C-ENSG00000125703	grey	grey
ALG6-ENSG00000088035	grey	grey
ITGB3BP-ENSG00000142856	grey	grey
EFCAB7-ENSG00000203965	grey	grey
PGM1-ENSG00000079739	M9	turquoise
ROR1-ENSG00000185483	grey	grey
CACHD1-ENSG00000158966	M9	turquoise
RAVER2-ENSG00000162437	grey	grey
JAK1-ENSG00000162434	M12	brown
AK4-ENSG00000162433	M9	turquoise
DNAJC6-ENSG00000116675	grey	grey
LEPROT-ENSG00000213625	M9	turquoise
LEPR-ENSG00000116678	M1	blue
PDE4B-ENSG00000184588	M13	yellow
SGIP1-ENSG00000118473	grey	grey
TCTEX1D1-ENSG00000152760	M9	turquoise
WDR78-ENSG00000152763	M9	turquoise
MIER1-ENSG00000198160	grey	grey
SLC35D1-ENSG00000116704	grey	grey
IL12RB2-ENSG00000081985	grey	grey
SERBP1-ENSG00000142864	grey	grey
GADD45A-ENSG00000116717	M12	brown
GNG12-ENSG00000172380	grey	grey
DIRAS3-ENSG00000162595	grey	grey
WLS-ENSG00000116729	grey	grey
RPE65-ENSG00000116745	grey	grey
DEPDC1-ENSG00000024526	M26	tan
LRRC7-ENSG00000033122	grey	grey
LRRC40-ENSG00000066557	M10	salmon
SRSF11-ENSG00000116754	M9	turquoise
ANKRD13C-ENSG00000118454	M22	red
HHLA3-ENSG00000197568	grey	grey
CTH-ENSG00000116761	grey	grey
PTGER3-ENSG00000050628	M25	pink
ZRANB2-ENSG00000132485	M19	green
NEGR1-ENSG00000172260	grey	grey
LRRIQ3-ENSG00000162620	M19	green
FPGT-ENSG00000254685	grey	grey
FPGT-TNNI3K-ENSG00000259030	grey	grey
ERICH3-ENSG00000178965	M25	pink
CRYZ-ENSG00000116791	M14	greenyellow
TYW3-ENSG00000162623	grey	grey
LHX8-ENSG00000162624	M12	brown
SLC44A5-ENSG00000137968	grey	grey
ACADM-ENSG00000117054	grey	grey
RABGGTB-ENSG00000137955	M13	yellow
MSH4-ENSG00000057468	M25	pink
ST6GALNAC3-ENSG00000184005	M9	turquoise
ST6GALNAC5-ENSG00000117069	grey	grey
PIGK-ENSG00000142892	grey	grey
AK5-ENSG00000154027	grey	grey
AC118549.1-ENSG00000036549	grey	grey
USP33-ENSG00000077254	grey	grey
MIGA1-ENSG00000180488	grey	grey
NEXN-ENSG00000162614	M1	blue
FUBP1-ENSG00000162613	M9	turquoise
DNAJB4-ENSG00000162616	grey	grey
PTGFR-ENSG00000122420	M1	blue
IFI44L-ENSG00000137959	M9	turquoise
IFI44-ENSG00000137965	M9	turquoise
ADGRL4-ENSG00000162618	grey	grey
ADGRL2-ENSG00000117114	M12	brown
TTLL7-ENSG00000137941	grey	grey
PRKACB-ENSG00000142875	grey	grey
SAMD13-ENSG00000203943	M1	blue
RPF1-ENSG00000117133	M9	turquoise
GNG5-ENSG00000174021	grey	grey
SPATA1-ENSG00000122432	M7	lightyellow
CTBS-ENSG00000117151	grey	grey
SSX2IP-ENSG00000117155	M25	pink
MCOLN2-ENSG00000153898	grey	grey
WDR63-ENSG00000162643	grey	grey
MCOLN3-ENSG00000055732	M10	salmon
SYDE2-ENSG00000097096	M19	green
C1orf52-ENSG00000162642	grey	grey
BCL10-ENSG00000142867	grey	grey
DDAH1-ENSG00000153904	grey	grey
CYR61-ENSG00000142871	M20	lightcyan
ZNHIT6-ENSG00000117174	grey	grey
COL24A1-ENSG00000171502	grey	grey
ODF2L-ENSG00000122417	grey	grey
SH3GLB1-ENSG00000097033	grey	grey
SELENOF-ENSG00000183291	M14	greenyellow
HS2ST1-ENSG00000153936	M28	darkgrey
LMO4-ENSG00000143013	M22	red
PKN2-ENSG00000065243	grey	grey
GTF2B-ENSG00000137947	grey	grey
KYAT3-ENSG00000137944	grey	grey
RBMXL1-ENSG00000213516	M13	yellow
GBP3-ENSG00000117226	M1	blue
GBP2-ENSG00000162645	grey	grey
GBP5-ENSG00000154451	grey	grey
LRRC8B-ENSG00000197147	grey	grey
LRRC8C-ENSG00000171488	M19	green
LRRC8D-ENSG00000171492	M9	turquoise
ZNF326-ENSG00000162664	grey	grey
ZNF644-ENSG00000122482	grey	grey
HFM1-ENSG00000162669	grey	grey
CDC7-ENSG00000097046	grey	grey
TGFBR3-ENSG00000069702	M25	pink
BRDT-ENSG00000137948	grey	grey
EPHX4-ENSG00000172031	M1	blue
BTBD8-ENSG00000189195	M19	green
GLMN-ENSG00000174842	grey	grey
RPAP2-ENSG00000122484	grey	grey
EVI5-ENSG00000067208	M19	green
RPL5-ENSG00000122406	M9	turquoise
FAM69A-ENSG00000154511	grey	grey
MTF2-ENSG00000143033	M15	royalblue
TMED5-ENSG00000117500	grey	grey
CCDC18-ENSG00000122483	grey	grey
DR1-ENSG00000117505	grey	grey
FNBP1L-ENSG00000137942	grey	grey
BCAR3-ENSG00000137936	M25	pink
DNTTIP2-ENSG00000067334	grey	grey
GCLM-ENSG00000023909	grey	grey
ABCA4-ENSG00000198691	grey	grey
ARHGAP29-ENSG00000137962	grey	grey
ABCD3-ENSG00000117528	M19	green
F3-ENSG00000117525	M19	green
SLC44A3-ENSG00000143036	grey	grey
CNN3-ENSG00000117519	M9	turquoise
ALG14-ENSG00000172339	grey	grey
TMEM56-ENSG00000152078	grey	grey
TMEM56-RWDD3-ENSG00000271092	grey	grey
RWDD3-ENSG00000122481	grey	grey
PTBP2-ENSG00000117569	M13	yellow
DPYD-ENSG00000188641	grey	grey
SNX7-ENSG00000162627	M9	turquoise
PLPPR5-ENSG00000117598	M13	yellow
PLPPR4-ENSG00000117600	grey	grey
PALMD-ENSG00000099260	grey	grey
AGL-ENSG00000162688	grey	grey
SLC35A3-ENSG00000117620	grey	grey
AC118553.2-ENSG00000283761	M16	purple
MFSD14A-ENSG00000156875	grey	grey
SASS6-ENSG00000156876	M19	green
TRMT13-ENSG00000122435	grey	grey
LRRC39-ENSG00000122477	grey	grey
DBT-ENSG00000137992	M5	midnightblue
RTCA-ENSG00000137996	grey	grey
CDC14A-ENSG00000079335	M9	turquoise
GPR88-ENSG00000181656	grey	grey
VCAM1-ENSG00000162692	M9	turquoise
EXTL2-ENSG00000162694	grey	grey
SLC30A7-ENSG00000162695	M18	black
DPH5-ENSG00000117543	grey	grey
S1PR1-ENSG00000170989	M9	turquoise
OLFM3-ENSG00000118733	M13	yellow
COL11A1-ENSG00000060718	M9	turquoise
RNPC3-ENSG00000185946	grey	grey
AMY2B-ENSG00000240038	M18	black
PRMT6-ENSG00000198890	grey	grey
NTNG1-ENSG00000162631	M10	salmon
VAV3-ENSG00000134215	grey	grey
SLC25A24-ENSG00000085491	M5	midnightblue
FAM102B-ENSG00000162636	M14	greenyellow
HENMT1-ENSG00000162639	M4	darkred
PRPF38B-ENSG00000134186	grey	grey
STXBP3-ENSG00000116266	grey	grey
AKNAD1-ENSG00000162641	grey	grey
GPSM2-ENSG00000121957	grey	grey
CLCC1-ENSG00000121940	M3	magenta
WDR47-ENSG00000085433	M12	brown
TAF13-ENSG00000197780	grey	grey
TMEM167B-ENSG00000215717	grey	grey
C1orf194-ENSG00000179902	M9	turquoise
KIAA1324-ENSG00000116299	grey	grey
SARS-ENSG00000031698	M15	royalblue
CELSR2-ENSG00000143126	grey	grey
PSRC1-ENSG00000134222	grey	grey
SORT1-ENSG00000134243	grey	grey
PSMA5-ENSG00000143106	M18	black
SYPL2-ENSG00000143028	grey	grey
ATXN7L2-ENSG00000162650	grey	grey
CYB561D1-ENSG00000174151	grey	grey
AMIGO1-ENSG00000181754	M10	salmon
GPR61-ENSG00000156097	grey	grey
GNAI3-ENSG00000065135	M9	turquoise
AMPD2-ENSG00000116337	M13	yellow
GSTM4-ENSG00000168765	grey	grey
GSTM2-ENSG00000213366	M15	royalblue
GSTM3-ENSG00000134202	grey	grey
EPS8L3-ENSG00000198758	grey	grey
CSF1-ENSG00000184371	grey	grey
AHCYL1-ENSG00000168710	M9	turquoise
STRIP1-ENSG00000143093	M22	red
SLC6A17-ENSG00000197106	grey	grey
KCNC4-ENSG00000116396	grey	grey
RBM15-ENSG00000162775	M11	cyan
SLC16A4-ENSG00000168679	M17	darkorange
LAMTOR5-ENSG00000134248	M22	red
KCNA2-ENSG00000177301	grey	grey
KCNA3-ENSG00000177272	grey	grey
LRIF1-ENSG00000121931	grey	grey
DRAM2-ENSG00000156171	grey	grey
CEPT1-ENSG00000134255	M9	turquoise
DENND2D-ENSG00000162777	grey	grey
CHI3L2-ENSG00000064886	grey	grey
CHIA-ENSG00000134216	M9	turquoise
PIFO-ENSG00000173947	M9	turquoise
OVGP1-ENSG00000085465	M1	blue
WDR77-ENSG00000116455	grey	grey
ATP5PB-ENSG00000116459	M14	greenyellow
C1orf162-ENSG00000143110	grey	grey
RAP1A-ENSG00000116473	grey	grey
INKA2-ENSG00000197852	grey	grey
DDX20-ENSG00000064703	grey	grey
KCND3-ENSG00000171385	grey	grey
CTTNBP2NL-ENSG00000143079	grey	grey
WNT2B-ENSG00000134245	grey	grey
ST7L-ENSG00000007341	grey	grey
CAPZA1-ENSG00000116489	grey	grey
MOV10-ENSG00000155363	M5	midnightblue
RHOC-ENSG00000155366	grey	grey
PPM1J-ENSG00000155367	grey	grey
FAM19A3-ENSG00000184599	M9	turquoise
SLC16A1-ENSG00000155380	grey	grey
LRIG2-ENSG00000198799	grey	grey
MAGI3-ENSG00000081026	grey	grey
PHTF1-ENSG00000116793	grey	grey
RSBN1-ENSG00000081019	grey	grey
PTPN22-ENSG00000134242	grey	grey
BCL2L15-ENSG00000188761	M1	blue
AP4B1-ENSG00000134262	M3	magenta
DCLRE1B-ENSG00000118655	grey	grey
HIPK1-ENSG00000163349	grey	grey
SYT6-ENSG00000134207	grey	grey
TRIM33-ENSG00000197323	grey	grey
BCAS2-ENSG00000116752	grey	grey
DENND2C-ENSG00000175984	M16	purple
NRAS-ENSG00000213281	M21	darkturquoise
CSDE1-ENSG00000009307	grey	grey
SIKE1-ENSG00000052723	grey	grey
TSPAN2-ENSG00000134198	grey	grey
NGF-ENSG00000134259	grey	grey
VANGL1-ENSG00000173218	grey	grey
NHLH2-ENSG00000177551	grey	grey
SLC22A15-ENSG00000163393	grey	grey
ATP1A1-ENSG00000163399	grey	grey
CD58-ENSG00000116815	M9	turquoise
IGSF3-ENSG00000143061	M22	red
PTGFRN-ENSG00000134247	grey	grey
CD101-ENSG00000134256	grey	grey
TTF2-ENSG00000116830	grey	grey
TRIM45-ENSG00000134253	grey	grey
MAN1A2-ENSG00000198162	M13	yellow
TENT5C-ENSG00000183508	grey	grey
GDAP2-ENSG00000196505	M28	darkgrey
WDR3-ENSG00000065183	M12	brown
SPAG17-ENSG00000155761	grey	grey
WARS2-ENSG00000116874	M21	darkturquoise
ZNF697-ENSG00000143067	M22	red
PHGDH-ENSG00000092621	M9	turquoise
NOTCH2-ENSG00000134250	M9	turquoise
SEC22B-ENSG00000265808	grey	grey
NBPF26-ENSG00000273136	grey	grey
FAM72B-ENSG00000188610	grey	grey
SRGAP2C-ENSG00000171943	grey	grey
NBPF15-ENSG00000266338	M24	darkgreen
SRGAP2B-ENSG00000196369	grey	grey
FAM72D-ENSG00000215784	grey	grey
NBPF20-ENSG00000162825	grey	grey
GPR89A-ENSG00000117262	grey	grey
PDZK1-ENSG00000174827	grey	grey
CD160-ENSG00000117281	M27	orange
RNF115-ENSG00000265491	grey	grey
POLR3C-ENSG00000186141	M11	cyan
NUDT17-ENSG00000186364	M13	yellow
PIAS3-ENSG00000131788	M8	grey60
ANKRD35-ENSG00000198483	M1	blue
ITGA10-ENSG00000143127	grey	grey
PEX11B-ENSG00000131779	grey	grey
RBM8A-ENSG00000265241	M9	turquoise
LIX1L-ENSG00000271601	grey	grey
ANKRD34A-ENSG00000272031	M12	brown
POLR3GL-ENSG00000121851	M9	turquoise
TXNIP-ENSG00000265972	M9	turquoise
NBPF10-ENSG00000271425	grey	grey
NOTCH2NLA-ENSG00000264343	M1	blue
NBPF12-ENSG00000268043	grey	grey
PRKAB2-ENSG00000131791	grey	grey
FMO5-ENSG00000131781	M25	pink
CHD1L-ENSG00000131778	grey	grey
BCL9-ENSG00000116128	grey	grey
ACP6-ENSG00000162836	grey	grey
GPR89B-ENSG00000188092	grey	grey
NBPF11-ENSG00000263956	grey	grey
NBPF14-ENSG00000270629	M9	turquoise
PDE4DIP-ENSG00000178104	grey	grey
NBPF9-ENSG00000269713	grey	grey
NBPF19-ENSG00000271383	M25	pink
HIST2H2BF-ENSG00000203814	grey	grey
HIST2H2BE-ENSG00000184678	M19	green
HIST2H2AC-ENSG00000184260	M19	green
BOLA1-ENSG00000178096	M23	lightgreen
SV2A-ENSG00000159164	M12	brown
SF3B4-ENSG00000143368	grey	grey
MTMR11-ENSG00000014914	M9	turquoise
OTUD7B-ENSG00000264522	grey	grey
VPS45-ENSG00000136631	grey	grey
PLEKHO1-ENSG00000023902	M9	turquoise
ANP32E-ENSG00000143401	grey	grey
CA14-ENSG00000118298	M16	purple
APH1A-ENSG00000117362	grey	grey
C1orf54-ENSG00000118292	M19	green
CIART-ENSG00000159208	grey	grey
MRPS21-ENSG00000266472	grey	grey
PRPF3-ENSG00000117360	grey	grey
RPRD2-ENSG00000163125	grey	grey
TARS2-ENSG00000143374	grey	grey
ECM1-ENSG00000143369	grey	grey
ADAMTSL4-ENSG00000143382	grey	grey
MCL1-ENSG00000143384	grey	grey
ENSA-ENSG00000143420	grey	grey
GOLPH3L-ENSG00000143457	grey	grey
CTSS-ENSG00000163131	grey	grey
CTSK-ENSG00000143387	M26	tan
ARNT-ENSG00000143437	grey	grey
SETDB1-ENSG00000143379	grey	grey
CERS2-ENSG00000143418	grey	grey
ANXA9-ENSG00000143412	grey	grey
MINDY1-ENSG00000143409	grey	grey
PRUNE1-ENSG00000143363	grey	grey
BNIPL-ENSG00000163141	grey	grey
C1orf56-ENSG00000143443	M22	red
CDC42SE1-ENSG00000197622	M18	black
MLLT11-ENSG00000213190	M9	turquoise
GABPB2-ENSG00000143458	grey	grey
SEMA6C-ENSG00000143434	grey	grey
SCNM1-ENSG00000163156	grey	grey
LYSMD1-ENSG00000163155	grey	grey
VPS72-ENSG00000163159	M2	white
PIP5K1A-ENSG00000143398	M10	salmon
PSMD4-ENSG00000159352	grey	grey
ZNF687-ENSG00000143373	M11	cyan
PI4KB-ENSG00000143393	grey	grey
RFX5-ENSG00000143390	M9	turquoise
SELENBP1-ENSG00000143416	grey	grey
PSMB4-ENSG00000159377	grey	grey
POGZ-ENSG00000143442	grey	grey
CGN-ENSG00000143375	grey	grey
TUFT1-ENSG00000143367	M10	salmon
SNX27-ENSG00000143376	grey	grey
CELF3-ENSG00000159409	grey	grey
RIIAD1-ENSG00000178796	grey	grey
MRPL9-ENSG00000143436	M22	red
OAZ3-ENSG00000143450	grey	grey
TDRKH-ENSG00000182134	M23	lightgreen
RORC-ENSG00000143365	grey	grey
THEM4-ENSG00000159445	grey	grey
S100A10-ENSG00000197747	grey	grey
S100A11-ENSG00000163191	M1	blue
TCHH-ENSG00000159450	M26	tan
HRNR-ENSG00000197915	grey	grey
FLG-ENSG00000143631	M18	black
FLG2-ENSG00000143520	grey	grey
S100A6-ENSG00000197956	grey	grey
S100A4-ENSG00000196154	M6	skyblue
S100A2-ENSG00000196754	grey	grey
S100A16-ENSG00000188643	grey	grey
S100A13-ENSG00000189171	grey	grey
CHTOP-ENSG00000160679	grey	grey
SNAPIN-ENSG00000143553	M19	green
ILF2-ENSG00000143621	grey	grey
NPR1-ENSG00000169418	M15	royalblue
INTS3-ENSG00000143624	grey	grey
SLC27A3-ENSG00000143554	M6	skyblue
GATAD2B-ENSG00000143614	grey	grey
DENND4B-ENSG00000198837	grey	grey
CRTC2-ENSG00000160741	M13	yellow
SLC39A1-ENSG00000143570	M19	green
CREB3L4-ENSG00000143578	grey	grey
JTB-ENSG00000143543	M22	red
RAB13-ENSG00000143545	M5	midnightblue
RPS27-ENSG00000177954	M9	turquoise
NUP210L-ENSG00000143552	grey	grey
TPM3-ENSG00000143549	grey	grey
C1orf189-ENSG00000163263	grey	grey
C1orf43-ENSG00000143612	grey	grey
UBAP2L-ENSG00000143569	grey	grey
HAX1-ENSG00000143575	grey	grey
ATP8B2-ENSG00000143515	grey	grey
IL6R-ENSG00000160712	grey	grey
UBE2Q1-ENSG00000160714	M19	green
CHRNB2-ENSG00000160716	grey	grey
ADAR-ENSG00000160710	grey	grey
KCNN3-ENSG00000143603	M9	turquoise
PMVK-ENSG00000163344	grey	grey
PBXIP1-ENSG00000163346	grey	grey
PYGO2-ENSG00000163348	grey	grey
SHC1-ENSG00000160691	grey	grey
CKS1B-ENSG00000173207	M19	green
FLAD1-ENSG00000160688	M19	green
ZBTB7B-ENSG00000160685	M14	greenyellow
DCST2-ENSG00000163354	grey	grey
DCST1-ENSG00000163357	grey	grey
ADAM15-ENSG00000143537	grey	grey
EFNA4-ENSG00000243364	grey	grey
EFNA3-ENSG00000143590	grey	grey
EFNA1-ENSG00000169242	M20	lightcyan
SLC50A1-ENSG00000169241	grey	grey
DPM3-ENSG00000179085	grey	grey
KRTCAP2-ENSG00000163463	grey	grey
TRIM46-ENSG00000163462	grey	grey
MUC1-ENSG00000185499	grey	grey
THBS3-ENSG00000169231	grey	grey
MTX1-ENSG00000173171	grey	grey
GBA-ENSG00000177628	grey	grey
FAM189B-ENSG00000160767	M3	magenta
SCAMP3-ENSG00000116521	grey	grey
CLK2-ENSG00000176444	grey	grey
HCN3-ENSG00000143630	M16	purple
FDPS-ENSG00000160752	grey	grey
RUSC1-ENSG00000160753	grey	grey
ASH1L-ENSG00000116539	grey	grey
MSTO1-ENSG00000125459	grey	grey
YY1AP1-ENSG00000163374	grey	grey
DAP3-ENSG00000132676	grey	grey
GON4L-ENSG00000116580	grey	grey
SYT11-ENSG00000132718	grey	grey
RIT1-ENSG00000143622	grey	grey
KHDC4-ENSG00000132680	grey	grey
ARHGEF2-ENSG00000116584	M9	turquoise
SSR2-ENSG00000163479	M9	turquoise
UBQLN4-ENSG00000160803	M12	brown
LAMTOR2-ENSG00000116586	grey	grey
MEX3A-ENSG00000254726	grey	grey
LMNA-ENSG00000160789	grey	grey
SEMA4A-ENSG00000196189	grey	grey
SLC25A44-ENSG00000160785	grey	grey
PMF1-BGLAP-ENSG00000260238	M20	lightcyan
PMF1-ENSG00000160783	M16	purple
PAQR6-ENSG00000160781	M9	turquoise
SMG5-ENSG00000198952	grey	grey
TMEM79-ENSG00000163472	M26	tan
GLMP-ENSG00000198715	grey	grey
CCT3-ENSG00000163468	grey	grey
TSACC-ENSG00000163467	M13	yellow
RHBG-ENSG00000132677	grey	grey
C1orf61-ENSG00000125462	M9	turquoise
MEF2D-ENSG00000116604	M3	magenta
IQGAP3-ENSG00000183856	grey	grey
NAXE-ENSG00000163382	M9	turquoise
GPATCH4-ENSG00000160818	M3	magenta
HAPLN2-ENSG00000132702	M6	skyblue
BCAN-ENSG00000132692	M9	turquoise
NES-ENSG00000132688	M9	turquoise
CRABP2-ENSG00000143320	M12	brown
ISG20L2-ENSG00000143319	grey	grey
RRNAD1-ENSG00000143303	grey	grey
MRPL24-ENSG00000143314	grey	grey
HDGF-ENSG00000143321	grey	grey
PRCC-ENSG00000143294	M12	brown
NTRK1-ENSG00000198400	grey	grey
INSRR-ENSG00000027644	M19	green
PEAR1-ENSG00000187800	grey	grey
LRRC71-ENSG00000160838	grey	grey
ARHGEF11-ENSG00000132694	grey	grey
ETV3-ENSG00000117036	grey	grey
FCRL5-ENSG00000143297	M13	yellow
FCRL3-ENSG00000160856	grey	grey
KIRREL1-ENSG00000183853	grey	grey
SPTA1-ENSG00000163554	grey	grey
IFI16-ENSG00000163565	M14	greenyellow
AIM2-ENSG00000163568	M18	black
CADM3-ENSG00000162706	M12	brown
ACKR1-ENSG00000213088	grey	grey
DUSP23-ENSG00000158716	grey	grey
CFAP45-ENSG00000213085	grey	grey
TAGLN2-ENSG00000158710	grey	grey
IGSF9-ENSG00000085552	grey	grey
KCNJ10-ENSG00000177807	grey	grey
PIGM-ENSG00000143315	grey	grey
KCNJ9-ENSG00000162728	M13	yellow
IGSF8-ENSG00000162729	M13	yellow
ATP1A2-ENSG00000018625	M25	pink
ATP1A4-ENSG00000132681	grey	grey
CASQ1-ENSG00000143318	M23	lightgreen
PEA15-ENSG00000162734	M9	turquoise
DCAF8-ENSG00000132716	grey	grey
PEX19-ENSG00000162735	grey	grey
COPA-ENSG00000122218	M13	yellow
NCSTN-ENSG00000162736	grey	grey
VANGL2-ENSG00000162738	grey	grey
CD84-ENSG00000066294	grey	grey
LY9-ENSG00000122224	grey	grey
F11R-ENSG00000158769	grey	grey
TSTD1-ENSG00000215845	grey	grey
USF1-ENSG00000158773	M16	purple
ARHGAP30-ENSG00000186517	M16	purple
KLHDC9-ENSG00000162755	M2	white
PFDN2-ENSG00000143256	grey	grey
NIT1-ENSG00000158793	grey	grey
DEDD-ENSG00000158796	M22	red
UFC1-ENSG00000143222	grey	grey
USP21-ENSG00000143258	grey	grey
PPOX-ENSG00000143224	grey	grey
B4GALT3-ENSG00000158850	grey	grey
ADAMTS4-ENSG00000158859	grey	grey
NDUFS2-ENSG00000158864	grey	grey
TOMM40L-ENSG00000158882	grey	grey
NR1I3-ENSG00000143257	grey	grey
PCP4L1-ENSG00000248485	grey	grey
MPZ-ENSG00000158887	grey	grey
SDHC-ENSG00000143252	grey	grey
FCGR2A-ENSG00000143226	grey	grey
FCRLB-ENSG00000162746	M5	midnightblue
DUSP12-ENSG00000081721	grey	grey
ATF6-ENSG00000118217	grey	grey
OLFML2B-ENSG00000162745	M26	tan
NOS1AP-ENSG00000198929	M9	turquoise
C1orf226-ENSG00000239887	M9	turquoise
UHMK1-ENSG00000152332	M13	yellow
UAP1-ENSG00000117143	M12	brown
DDR2-ENSG00000162733	grey	grey
HSD17B7-ENSG00000132196	grey	grey
CCDC190-ENSG00000185860	grey	grey
RGS4-ENSG00000117152	M18	black
RGS5-ENSG00000143248	M1	blue
NUF2-ENSG00000143228	grey	grey
PBX1-ENSG00000185630	M25	pink
RXRG-ENSG00000143171	M1	blue
MGST3-ENSG00000143198	grey	grey
ALDH9A1-ENSG00000143149	M9	turquoise
TMCO1-ENSG00000143183	grey	grey
UCK2-ENSG00000143179	M12	brown
FAM78B-ENSG00000188859	M13	yellow
POGK-ENSG00000143157	M22	red
TADA1-ENSG00000152382	M22	red
ILDR2-ENSG00000143195	M9	turquoise
MAEL-ENSG00000143194	grey	grey
POU2F1-ENSG00000143190	M9	turquoise
CREG1-ENSG00000143162	grey	grey
RCSD1-ENSG00000198771	grey	grey
MPZL1-ENSG00000197965	M13	yellow
ADCY10-ENSG00000143199	grey	grey
MPC2-ENSG00000143158	grey	grey
DCAF6-ENSG00000143164	grey	grey
GPR161-ENSG00000143147	grey	grey
TIPRL-ENSG00000143155	grey	grey
SFT2D2-ENSG00000213064	grey	grey
TBX19-ENSG00000143178	grey	grey
ATP1B1-ENSG00000143153	M12	brown
NME7-ENSG00000143156	M9	turquoise
BLZF1-ENSG00000117475	grey	grey
CCDC181-ENSG00000117477	grey	grey
SLC19A2-ENSG00000117479	grey	grey
F5-ENSG00000198734	grey	grey
C1orf112-ENSG00000000460	M14	greenyellow
METTL18-ENSG00000171806	M24	darkgreen
SCYL3-ENSG00000000457	M9	turquoise
KIFAP3-ENSG00000075945	M13	yellow
GORAB-ENSG00000120370	M23	lightgreen
PRRX1-ENSG00000116132	M9	turquoise
MROH9-ENSG00000117501	grey	grey
FMO1-ENSG00000010932	M10	salmon
FMO4-ENSG00000076258	grey	grey
PRRC2C-ENSG00000117523	M13	yellow
VAMP4-ENSG00000117533	grey	grey
METTL13-ENSG00000010165	grey	grey
DNM3-ENSG00000197959	M12	brown
PIGC-ENSG00000135845	grey	grey
SUCO-ENSG00000094975	grey	grey
PRDX6-ENSG00000117592	grey	grey
SLC9C2-ENSG00000162753	grey	grey
ANKRD45-ENSG00000183831	M20	lightcyan
KLHL20-ENSG00000076321	grey	grey
CENPL-ENSG00000120334	grey	grey
DARS2-ENSG00000117593	grey	grey
ZBTB37-ENSG00000185278	grey	grey
RC3H1-ENSG00000135870	grey	grey
RABGAP1L-ENSG00000152061	grey	grey
CACYBP-ENSG00000116161	grey	grey
MRPS14-ENSG00000120333	grey	grey
TNN-ENSG00000120332	grey	grey
KIAA0040-ENSG00000235750	M19	green
TNR-ENSG00000116147	grey	grey
COP1-ENSG00000143207	grey	grey
PAPPA2-ENSG00000116183	grey	grey
ASTN1-ENSG00000152092	grey	grey
BRINP2-ENSG00000198797	grey	grey
RASAL2-ENSG00000075391	M13	yellow
TEX35-ENSG00000240021	grey	grey
RALGPS2-ENSG00000116191	M10	salmon
ANGPTL1-ENSG00000116194	grey	grey
FAM20B-ENSG00000116199	grey	grey
TOR3A-ENSG00000186283	grey	grey
ABL2-ENSG00000143322	M9	turquoise
SOAT1-ENSG00000057252	M21	darkturquoise
AXDND1-ENSG00000162779	M1	blue
TOR1AIP2-ENSG00000169905	M24	darkgreen
TOR1AIP1-ENSG00000143337	grey	grey
CEP350-ENSG00000135837	grey	grey
QSOX1-ENSG00000116260	M16	purple
LHX4-ENSG00000121454	grey	grey
ACBD6-ENSG00000230124	M13	yellow
XPR1-ENSG00000143324	grey	grey
KIAA1614-ENSG00000135835	M18	black
STX6-ENSG00000135823	M18	black
MR1-ENSG00000153029	M1	blue
IER5-ENSG00000162783	M9	turquoise
CACNA1E-ENSG00000198216	M12	brown
GLUL-ENSG00000135821	grey	grey
RGSL1-ENSG00000121446	grey	grey
RNASEL-ENSG00000135828	M24	darkgreen
RGS16-ENSG00000143333	grey	grey
RGS8-ENSG00000135824	grey	grey
NPL-ENSG00000135838	M25	pink
DHX9-ENSG00000135829	M9	turquoise
LAMC1-ENSG00000135862	M5	midnightblue
LAMC2-ENSG00000058085	M26	tan
NMNAT2-ENSG00000157064	grey	grey
SMG7-ENSG00000116698	grey	grey
NCF2-ENSG00000116701	grey	grey
ARPC5-ENSG00000162704	grey	grey
RGL1-ENSG00000143344	grey	grey
COLGALT2-ENSG00000198756	grey	grey
TSEN15-ENSG00000198860	M11	cyan
C1orf21-ENSG00000116667	M3	magenta
EDEM3-ENSG00000116406	grey	grey
FAM129A-ENSG00000135842	M27	orange
RNF2-ENSG00000121481	M16	purple
TRMT1L-ENSG00000121486	grey	grey
SWT1-ENSG00000116668	grey	grey
IVNS1ABP-ENSG00000116679	grey	grey
HMCN1-ENSG00000143341	M9	turquoise
TPR-ENSG00000047410	M19	green
ODR4-ENSG00000157181	grey	grey
OCLM-ENSG00000262180	grey	grey
PDC-ENSG00000116703	grey	grey
PLA2G4A-ENSG00000116711	grey	grey
BRINP3-ENSG00000162670	M8	grey60
AL136454.1-ENSG00000231767	M20	lightcyan
RGS2-ENSG00000116741	M13	yellow
UCHL5-ENSG00000116750	grey	grey
TROVE2-ENSG00000116747	grey	grey
GLRX2-ENSG00000023572	M1	blue
CDC73-ENSG00000134371	grey	grey
B3GALT2-ENSG00000162630	M26	tan
KCNT2-ENSG00000162687	M1	blue
CFH-ENSG00000000971	M18	black
ASPM-ENSG00000066279	M19	green
ZBTB41-ENSG00000177888	M23	lightgreen
CRB1-ENSG00000134376	M9	turquoise
DENND1B-ENSG00000213047	M23	lightgreen
C1orf53-ENSG00000203724	grey	grey
LHX9-ENSG00000143355	grey	grey
NEK7-ENSG00000151414	M9	turquoise
PTPRC-ENSG00000081237	grey	grey
NR5A2-ENSG00000116833	grey	grey
ZNF281-ENSG00000162702	M7	lightyellow
KIF14-ENSG00000118193	grey	grey
DDX59-ENSG00000118197	grey	grey
CAMSAP2-ENSG00000118200	grey	grey
INAVA-ENSG00000163362	grey	grey
KIF21B-ENSG00000116852	grey	grey
CACNA1S-ENSG00000081248	M7	lightyellow
TMEM9-ENSG00000116857	M13	yellow
IGFN1-ENSG00000163395	grey	grey
PKP1-ENSG00000081277	M25	pink
TNNT2-ENSG00000118194	M27	orange
LAD1-ENSG00000159166	M19	green
TNNI1-ENSG00000159173	M5	midnightblue
PHLDA3-ENSG00000174307	grey	grey
CSRP1-ENSG00000159176	grey	grey
NAV1-ENSG00000134369	M12	brown
IPO9-ENSG00000198700	grey	grey
SHISA4-ENSG00000198892	M13	yellow
LMOD1-ENSG00000163431	M1	blue
TIMM17A-ENSG00000134375	grey	grey
RNPEP-ENSG00000176393	grey	grey
ELF3-ENSG00000163435	grey	grey
GPR37L1-ENSG00000170075	M19	green
ARL8A-ENSG00000143862	M12	brown
PTPN7-ENSG00000143851	grey	grey
LGR6-ENSG00000133067	grey	grey
UBE2T-ENSG00000077152	grey	grey
PPP1R12B-ENSG00000077157	grey	grey
SYT2-ENSG00000143858	M18	black
KDM5B-ENSG00000117139	M9	turquoise
RABIF-ENSG00000183155	M22	red
KLHL12-ENSG00000117153	grey	grey
ADIPOR1-ENSG00000159346	grey	grey
CYB5R1-ENSG00000159348	grey	grey
TMEM183A-ENSG00000163444	M26	tan
PPFIA4-ENSG00000143847	grey	grey
ADORA1-ENSG00000163485	M18	black
CHIT1-ENSG00000133063	M19	green
BTG2-ENSG00000159388	grey	grey
PRELP-ENSG00000188783	M9	turquoise
ATP2B4-ENSG00000058668	M19	green
ZC3H11A-ENSG00000058673	M5	midnightblue
ZBED6-ENSG00000257315	grey	grey
SNRPE-ENSG00000182004	M9	turquoise
SOX13-ENSG00000143842	M27	orange
ETNK2-ENSG00000143845	grey	grey
GOLT1A-ENSG00000174567	grey	grey
PLEKHA6-ENSG00000143850	grey	grey
PPP1R15B-ENSG00000158615	grey	grey
PIK3C2B-ENSG00000133056	M12	brown
MDM4-ENSG00000198625	grey	grey
LRRN2-ENSG00000170382	grey	grey
NFASC-ENSG00000163531	M13	yellow
CNTN2-ENSG00000184144	grey	grey
TMEM81-ENSG00000174529	grey	grey
RBBP5-ENSG00000117222	grey	grey
DSTYK-ENSG00000133059	M2	white
TMCC2-ENSG00000133069	M12	brown
NUAK2-ENSG00000163545	M9	turquoise
KLHDC8A-ENSG00000162873	M9	turquoise
LEMD1-ENSG00000186007	grey	grey
CDK18-ENSG00000117266	grey	grey
MFSD4A-ENSG00000174514	grey	grey
ELK4-ENSG00000158711	grey	grey
SLC45A3-ENSG00000158715	M9	turquoise
NUCKS1-ENSG00000069275	M12	brown
RAB29-ENSG00000117280	M5	midnightblue
SLC41A1-ENSG00000133065	grey	grey
PM20D1-ENSG00000162877	grey	grey
SLC26A9-ENSG00000174502	grey	grey
FAM72A-ENSG00000196550	grey	grey
SRGAP2-ENSG00000266028	grey	grey
IKBKE-ENSG00000263528	M24	darkgreen
RASSF5-ENSG00000266094	grey	grey
EIF2D-ENSG00000143486	grey	grey
DYRK3-ENSG00000143479	grey	grey
MAPKAPK2-ENSG00000162889	grey	grey
FCMR-ENSG00000162894	grey	grey
PIGR-ENSG00000162896	grey	grey
C1orf116-ENSG00000182795	grey	grey
PFKFB2-ENSG00000123836	grey	grey
YOD1-ENSG00000180667	grey	grey
CD55-ENSG00000196352	grey	grey
CR2-ENSG00000117322	M9	turquoise
CR1-ENSG00000203710	M20	lightcyan
CD46-ENSG00000117335	grey	grey
CD34-ENSG00000174059	grey	grey
PLXNA2-ENSG00000076356	M3	magenta
CAMK1G-ENSG00000008118	grey	grey
LAMB3-ENSG00000196878	M9	turquoise
G0S2-ENSG00000123689	M1	blue
C1orf74-ENSG00000162757	M1	blue
UTP25-ENSG00000117597	M1	blue
SYT14-ENSG00000143469	grey	grey
SERTAD4-ENSG00000082497	M19	green
HHAT-ENSG00000054392	grey	grey
KCNH1-ENSG00000143473	grey	grey
RCOR3-ENSG00000117625	grey	grey
TRAF5-ENSG00000082512	grey	grey
SLC30A1-ENSG00000170385	grey	grey
NEK2-ENSG00000117650	M19	green
LPGAT1-ENSG00000123684	M6	skyblue
INTS7-ENSG00000143493	M22	red
DTL-ENSG00000143476	grey	grey
PPP2R5A-ENSG00000066027	M1	blue
TMEM206-ENSG00000065600	grey	grey
NENF-ENSG00000117691	M9	turquoise
ATF3-ENSG00000162772	M5	midnightblue
BATF3-ENSG00000123685	grey	grey
NSL1-ENSG00000117697	grey	grey
TATDN3-ENSG00000203705	grey	grey
FLVCR1-ENSG00000162769	M13	yellow
VASH2-ENSG00000143494	M13	yellow
ANGEL2-ENSG00000174606	grey	grey
RPS6KC1-ENSG00000136643	grey	grey
PROX1-ENSG00000117707	M9	turquoise
SMYD2-ENSG00000143499	grey	grey
PTPN14-ENSG00000152104	M25	pink
CENPF-ENSG00000117724	grey	grey
KCNK2-ENSG00000082482	M28	darkgrey
KCTD3-ENSG00000136636	grey	grey
USH2A-ENSG00000042781	grey	grey
ESRRG-ENSG00000196482	grey	grey
GPATCH2-ENSG00000092978	grey	grey
SPATA17-ENSG00000162814	grey	grey
RRP15-ENSG00000067533	M1	blue
TGFB2-ENSG00000092969	M12	brown
LYPLAL1-ENSG00000143353	grey	grey
SLC30A10-ENSG00000196660	grey	grey
EPRS-ENSG00000136628	grey	grey
BPNT1-ENSG00000162813	M28	darkgrey
IARS2-ENSG00000067704	grey	grey
RAB3GAP2-ENSG00000118873	grey	grey
MARK1-ENSG00000116141	M12	brown
C1orf115-ENSG00000162817	M19	green
MARC2-ENSG00000117791	M13	yellow
MARC1-ENSG00000186205	grey	grey
DUSP10-ENSG00000143507	grey	grey
TAF1A-ENSG00000143498	M3	magenta
MIA3-ENSG00000154305	M10	salmon
AIDA-ENSG00000186063	grey	grey
BROX-ENSG00000162819	grey	grey
DISP1-ENSG00000154309	M1	blue
TLR5-ENSG00000187554	M18	black
SUSD4-ENSG00000143502	M12	brown
CAPN8-ENSG00000203697	grey	grey
CAPN2-ENSG00000162909	M19	green
TP53BP2-ENSG00000143514	M9	turquoise
FBXO28-ENSG00000143756	M19	green
DEGS1-ENSG00000143753	grey	grey
NVL-ENSG00000143748	grey	grey
CNIH4-ENSG00000143771	M9	turquoise
WDR26-ENSG00000162923	grey	grey
CNIH3-ENSG00000143786	M12	brown
DNAH14-ENSG00000185842	grey	grey
LBR-ENSG00000143815	M9	turquoise
ENAH-ENSG00000154380	M9	turquoise
SRP9-ENSG00000143742	M9	turquoise
EPHX1-ENSG00000143819	grey	grey
TMEM63A-ENSG00000196187	grey	grey
PYCR2-ENSG00000143811	grey	grey
LEFTY2-ENSG00000143768	grey	grey
SDE2-ENSG00000143751	grey	grey
H3F3A-ENSG00000163041	M9	turquoise
ACBD3-ENSG00000182827	M1	blue
LIN9-ENSG00000183814	M9	turquoise
PARP1-ENSG00000143799	grey	grey
STUM-ENSG00000203685	grey	grey
ITPKB-ENSG00000143772	grey	grey
PSEN2-ENSG00000143801	M25	pink
COQ8A-ENSG00000163050	grey	grey
CDC42BPA-ENSG00000143776	grey	grey
ZNF678-ENSG00000181450	grey	grey
SNAP47-ENSG00000143740	grey	grey
JMJD4-ENSG00000081692	M6	skyblue
WNT9A-ENSG00000143816	grey	grey
ARF1-ENSG00000143761	M22	red
C1orf35-ENSG00000143793	grey	grey
MRPL55-ENSG00000162910	M10	salmon
GUK1-ENSG00000143774	grey	grey
IBA57-ENSG00000181873	M8	grey60
OBSCN-ENSG00000154358	M19	green
TRIM11-ENSG00000154370	grey	grey
TRIM17-ENSG00000162931	grey	grey
HIST3H2A-ENSG00000181218	grey	grey
HIST3H2BB-ENSG00000196890	grey	grey
RNF187-ENSG00000168159	grey	grey
RHOU-ENSG00000116574	grey	grey
RAB4A-ENSG00000168118	grey	grey
CCSAP-ENSG00000154429	M12	brown
NUP133-ENSG00000069248	grey	grey
ABCB10-ENSG00000135776	grey	grey
TAF5L-ENSG00000135801	grey	grey
URB2-ENSG00000135763	grey	grey
GALNT2-ENSG00000143641	M18	black
PGBD5-ENSG00000177614	grey	grey
COG2-ENSG00000135775	grey	grey
AGT-ENSG00000135744	grey	grey
CAPN9-ENSG00000135773	grey	grey
C1orf198-ENSG00000119280	M10	salmon
TTC13-ENSG00000143643	M13	yellow
ARV1-ENSG00000173409	grey	grey
FAM89A-ENSG00000182118	grey	grey
TRIM67-ENSG00000119283	M12	brown
C1orf131-ENSG00000143633	grey	grey
GNPAT-ENSG00000116906	grey	grey
EXOC8-ENSG00000116903	grey	grey
SPRTN-ENSG00000010072	M9	turquoise
EGLN1-ENSG00000135766	grey	grey
TSNAX-ENSG00000116918	grey	grey
DISC1-ENSG00000162946	grey	grey
SIPA1L2-ENSG00000116991	M13	yellow
MAP10-ENSG00000212916	M6	skyblue
NTPCR-ENSG00000135778	grey	grey
PCNX2-ENSG00000135749	M12	brown
MAP3K21-ENSG00000143674	grey	grey
KCNK1-ENSG00000135750	M12	brown
SLC35F3-ENSG00000183780	M28	darkgrey
COA6-ENSG00000168275	M22	red
TARBP1-ENSG00000059588	grey	grey
IRF2BP2-ENSG00000168264	M13	yellow
TOMM20-ENSG00000173726	grey	grey
RBM34-ENSG00000188739	grey	grey
ARID4B-ENSG00000054267	M5	midnightblue
GGPS1-ENSG00000152904	grey	grey
TBCE-ENSG00000285053	grey	grey
TBCE-ENSG00000284770	grey	grey
B3GALNT2-ENSG00000162885	grey	grey
GNG4-ENSG00000168243	M4	darkred
LYST-ENSG00000143669	M22	red
NID1-ENSG00000116962	grey	grey
GPR137B-ENSG00000077585	grey	grey
ERO1B-ENSG00000086619	M16	purple
EDARADD-ENSG00000186197	M19	green
LGALS8-ENSG00000116977	grey	grey
HEATR1-ENSG00000119285	M9	turquoise
ACTN2-ENSG00000077522	grey	grey
MTR-ENSG00000116984	grey	grey
RYR2-ENSG00000198626	grey	grey
CHRM3-ENSG00000133019	M12	brown
FMN2-ENSG00000155816	grey	grey
GREM2-ENSG00000180875	M4	darkred
RGS7-ENSG00000182901	M12	brown
FH-ENSG00000091483	grey	grey
OPN3-ENSG00000054277	grey	grey
CHML-ENSG00000203668	grey	grey
WDR64-ENSG00000162843	M15	royalblue
EXO1-ENSG00000174371	grey	grey
PLD5-ENSG00000180287	M4	darkred
CEP170-ENSG00000143702	M12	brown
SDCCAG8-ENSG00000054282	grey	grey
AKT3-ENSG00000117020	M25	pink
ZBTB18-ENSG00000179456	M9	turquoise
ADSS-ENSG00000035687	M12	brown
CATSPERE-ENSG00000179397	M16	purple
DESI2-ENSG00000121644	grey	grey
COX20-ENSG00000203667	grey	grey
HNRNPU-ENSG00000153187	grey	grey
EFCAB2-ENSG00000203666	grey	grey
KIF26B-ENSG00000162849	M13	yellow
SMYD3-ENSG00000185420	grey	grey
TFB2M-ENSG00000162851	M18	black
CNST-ENSG00000162852	grey	grey
SCCPDH-ENSG00000143653	grey	grey
AHCTF1-ENSG00000153207	grey	grey
ZNF695-ENSG00000197472	grey	grey
ZNF670-ENSG00000277462	grey	grey
ZNF669-ENSG00000188295	M20	lightcyan
ZNF124-ENSG00000196418	grey	grey
ZNF496-ENSG00000162714	grey	grey
NLRP3-ENSG00000162711	M20	lightcyan
TRIM58-ENSG00000162722	grey	grey
OR2W3-ENSG00000238243	grey	grey
OR2L2-ENSG00000203663	M1	blue
OR2L13-ENSG00000196071	grey	grey
OR2M3-ENSG00000228198	grey	grey
SH3BP5L-ENSG00000175137	M1	blue
ZNF672-ENSG00000171161	grey	grey
ZNF692-ENSG00000171163	M3	magenta
PGBD2-ENSG00000185220	M14	greenyellow
SH3YL1-ENSG00000035115	grey	grey
ACP1-ENSG00000143727	M9	turquoise
ALKAL2-ENSG00000189292	grey	grey
TMEM18-ENSG00000151353	grey	grey
SNTG2-ENSG00000172554	M23	lightgreen
TPO-ENSG00000115705	grey	grey
PXDN-ENSG00000130508	M9	turquoise
MYT1L-ENSG00000186487	grey	grey
EIPR1-ENSG00000032389	grey	grey
TRAPPC12-ENSG00000171853	grey	grey
ADI1-ENSG00000182551	grey	grey
RNASEH1-ENSG00000171865	grey	grey
RPS7-ENSG00000171863	M21	darkturquoise
SOX11-ENSG00000176887	M16	purple
CMPK2-ENSG00000134326	grey	grey
RSAD2-ENSG00000134321	M15	royalblue
RNF144A-ENSG00000151692	grey	grey
ID2-ENSG00000115738	grey	grey
KIDINS220-ENSG00000134313	grey	grey
MBOAT2-ENSG00000143797	grey	grey
ASAP2-ENSG00000151693	grey	grey
ITGB1BP1-ENSG00000119185	M12	brown
CPSF3-ENSG00000119203	M9	turquoise
IAH1-ENSG00000134330	M9	turquoise
ADAM17-ENSG00000151694	grey	grey
YWHAQ-ENSG00000134308	grey	grey
TAF1B-ENSG00000115750	grey	grey
GRHL1-ENSG00000134317	grey	grey
KLF11-ENSG00000172059	grey	grey
RRM2-ENSG00000171848	M25	pink
AC007240.1-ENSG00000284681	grey	grey
HPCAL1-ENSG00000115756	M6	skyblue
ODC1-ENSG00000115758	grey	grey
NOL10-ENSG00000115761	M9	turquoise
ATP6V1C2-ENSG00000143882	grey	grey
PDIA6-ENSG00000143870	grey	grey
KCNF1-ENSG00000162975	M12	brown
C2orf50-ENSG00000150873	grey	grey
PQLC3-ENSG00000162976	grey	grey
ROCK2-ENSG00000134318	M13	yellow
E2F6-ENSG00000169016	grey	grey
GREB1-ENSG00000196208	grey	grey
LPIN1-ENSG00000134324	grey	grey
TRIB2-ENSG00000071575	M12	brown
FAM84A-ENSG00000162981	M13	yellow
NBAS-ENSG00000151779	grey	grey
DDX1-ENSG00000079785	M22	red
MYCN-ENSG00000134323	grey	grey
FAM49A-ENSG00000197872	grey	grey
VSNL1-ENSG00000163032	M12	brown
SMC6-ENSG00000163029	grey	grey
GEN1-ENSG00000178295	M25	pink
KCNS3-ENSG00000170745	grey	grey
RDH14-ENSG00000240857	M2	white
OSR1-ENSG00000143867	M25	pink
TTC32-ENSG00000183891	grey	grey
WDR35-ENSG00000118965	M23	lightgreen
MATN3-ENSG00000132031	M23	lightgreen
LAPTM4A-ENSG00000068697	M9	turquoise
SDC1-ENSG00000115884	M13	yellow
PUM2-ENSG00000055917	grey	grey
RHOB-ENSG00000143878	grey	grey
HS1BP3-ENSG00000118960	M20	lightcyan
GDF7-ENSG00000143869	grey	grey
LDAH-ENSG00000118961	grey	grey
APOB-ENSG00000084674	grey	grey
KLHL29-ENSG00000119771	grey	grey
ATAD2B-ENSG00000119778	grey	grey
UBXN2A-ENSG00000173960	grey	grey
WDCP-ENSG00000163026	M22	red
FKBP1B-ENSG00000119782	M3	magenta
SF3B6-ENSG00000115128	grey	grey
FAM228B-ENSG00000219626	M27	orange
TP53I3-ENSG00000115129	grey	grey
PFN4-ENSG00000176732	grey	grey
AC008073.3-ENSG00000276087	M16	purple
FAM228A-ENSG00000186453	M10	salmon
ITSN2-ENSG00000198399	grey	grey
NCOA1-ENSG00000084676	grey	grey
PTRHD1-ENSG00000184924	M14	greenyellow
CENPO-ENSG00000138092	grey	grey
ADCY3-ENSG00000138031	M23	lightgreen
DNAJC27-ENSG00000115137	grey	grey
EFR3B-ENSG00000084710	grey	grey
POMC-ENSG00000115138	M1	blue
DNMT3A-ENSG00000119772	grey	grey
DTNB-ENSG00000138101	M12	brown
ASXL2-ENSG00000143970	grey	grey
KIF3C-ENSG00000084731	M12	brown
RAB10-ENSG00000084733	grey	grey
GAREM2-ENSG00000157833	M5	midnightblue
HADHA-ENSG00000084754	M22	red
HADHB-ENSG00000138029	M9	turquoise
ADGRF3-ENSG00000173567	grey	grey
SELENOI-ENSG00000138018	grey	grey
DRC1-ENSG00000157856	grey	grey
OTOF-ENSG00000115155	grey	grey
KCNK3-ENSG00000171303	M12	brown
SLC35F6-ENSG00000213699	grey	grey
CENPA-ENSG00000115163	grey	grey
DPYSL5-ENSG00000157851	grey	grey
MAPRE3-ENSG00000084764	M13	yellow
TMEM214-ENSG00000119777	M7	lightyellow
AGBL5-ENSG00000084693	grey	grey
OST4-ENSG00000228474	grey	grey
EMILIN1-ENSG00000138080	grey	grey
KHK-ENSG00000138030	grey	grey
CGREF1-ENSG00000138028	M13	yellow
ABHD1-ENSG00000143994	M25	pink
PREB-ENSG00000138073	grey	grey
TCF23-ENSG00000163792	M20	lightcyan
SLC5A6-ENSG00000138074	M19	green
ATRAID-ENSG00000138085	grey	grey
CAD-ENSG00000084774	M24	darkgreen
SLC30A3-ENSG00000115194	grey	grey
UCN-ENSG00000163794	grey	grey
MPV17-ENSG00000115204	M9	turquoise
GTF3C2-ENSG00000115207	grey	grey
EIF2B4-ENSG00000115211	grey	grey
SNX17-ENSG00000115234	grey	grey
ZNF513-ENSG00000163795	grey	grey
PPM1G-ENSG00000115241	M12	brown
NRBP1-ENSG00000115216	grey	grey
KRTCAP3-ENSG00000157992	grey	grey
IFT172-ENSG00000138002	grey	grey
FNDC4-ENSG00000115226	M12	brown
GCKR-ENSG00000084734	M16	purple
C2orf16-ENSG00000221843	grey	grey
ZNF512-ENSG00000243943	grey	grey
CCDC121-ENSG00000176714	M4	darkred
GPN1-ENSG00000198522	grey	grey
SUPT7L-ENSG00000119760	grey	grey
SLC4A1AP-ENSG00000163798	grey	grey
MRPL33-ENSG00000243147	grey	grey
RBKS-ENSG00000171174	M19	green
BABAM2-ENSG00000158019	M9	turquoise
FOSL2-ENSG00000075426	M1	blue
PLB1-ENSG00000163803	grey	grey
PPP1CB-ENSG00000213639	M13	yellow
SPDYA-ENSG00000163806	grey	grey
TRMT61B-ENSG00000171103	grey	grey
WDR43-ENSG00000163811	M18	black
TOGARAM2-ENSG00000189350	grey	grey
PCARE-ENSG00000179270	grey	grey
CLIP4-ENSG00000115295	grey	grey
ALK-ENSG00000171094	grey	grey
YPEL5-ENSG00000119801	M21	darkturquoise
LBH-ENSG00000213626	grey	grey
LCLAT1-ENSG00000172954	grey	grey
CAPN13-ENSG00000162949	M9	turquoise
GALNT14-ENSG00000158089	M9	turquoise
CAPN14-ENSG00000214711	M10	salmon
EHD3-ENSG00000013016	grey	grey
XDH-ENSG00000158125	grey	grey
MEMO1-ENSG00000162959	M16	purple
DPY30-ENSG00000162961	M9	turquoise
SPAST-ENSG00000021574	M13	yellow
SLC30A6-ENSG00000152683	M1	blue
NLRC4-ENSG00000091106	M1	blue
YIPF4-ENSG00000119820	grey	grey
BIRC6-ENSG00000115760	M1	blue
TTC27-ENSG00000018699	grey	grey
LTBP1-ENSG00000049323	M9	turquoise
RASGRP3-ENSG00000152689	grey	grey
FAM98A-ENSG00000119812	grey	grey
CRIM1-ENSG00000150938	M15	royalblue
FEZ2-ENSG00000171055	M19	green
STRN-ENSG00000115808	M1	blue
HEATR5B-ENSG00000008869	grey	grey
GPATCH11-ENSG00000152133	grey	grey
EIF2AK2-ENSG00000055332	grey	grey
CEBPZOS-ENSG00000218739	grey	grey
CEBPZ-ENSG00000115816	grey	grey
NDUFAF7-ENSG00000003509	M15	royalblue
PRKD3-ENSG00000115825	grey	grey
QPCT-ENSG00000115828	grey	grey
CDC42EP3-ENSG00000163171	M12	brown
RMDN2-ENSG00000115841	grey	grey
CYP1B1-ENSG00000138061	grey	grey
ATL2-ENSG00000119787	grey	grey
HNRNPLL-ENSG00000143889	grey	grey
GALM-ENSG00000143891	M25	pink
SRSF7-ENSG00000115875	M19	green
GEMIN6-ENSG00000152147	grey	grey
DHX57-ENSG00000163214	grey	grey
MORN2-ENSG00000188010	M9	turquoise
ARHGEF33-ENSG00000214694	grey	grey
SOS1-ENSG00000115904	grey	grey
MAP4K3-ENSG00000011566	grey	grey
TMEM178A-ENSG00000152154	grey	grey
THUMPD2-ENSG00000138050	grey	grey
SLC8A1-ENSG00000183023	M12	brown
PKDCC-ENSG00000162878	grey	grey
EML4-ENSG00000143924	M19	green
COX7A2L-ENSG00000115944	M12	brown
KCNG3-ENSG00000171126	grey	grey
MTA3-ENSG00000057935	grey	grey
HAAO-ENSG00000162882	M2	white
ZFP36L2-ENSG00000152518	M1	blue
THADA-ENSG00000115970	grey	grey
PLEKHH2-ENSG00000152527	grey	grey
DYNC2LI1-ENSG00000138036	grey	grey
ABCG5-ENSG00000138075	grey	grey
ABCG8-ENSG00000143921	M19	green
LRPPRC-ENSG00000138095	grey	grey
PPM1B-ENSG00000138032	grey	grey
SLC3A1-ENSG00000138079	grey	grey
PREPL-ENSG00000138078	M13	yellow
CAMKMT-ENSG00000143919	M1	blue
SIX3-ENSG00000138083	M19	green
SRBD1-ENSG00000068784	grey	grey
PRKCE-ENSG00000171132	grey	grey
EPAS1-ENSG00000116016	grey	grey
ATP6V1E2-ENSG00000250565	M19	green
RHOQ-ENSG00000119729	M16	purple
PIGF-ENSG00000151665	M28	darkgrey
CRIPT-ENSG00000119878	grey	grey
SOCS5-ENSG00000171150	M3	magenta
MCFD2-ENSG00000180398	grey	grey
TTC7A-ENSG00000068724	grey	grey
CALM2-ENSG00000143933	M3	magenta
EPCAM-ENSG00000119888	grey	grey
MSH2-ENSG00000095002	grey	grey
KCNK12-ENSG00000184261	M13	yellow
MSH6-ENSG00000116062	M14	greenyellow
FBXO11-ENSG00000138081	M13	yellow
FOXN2-ENSG00000170802	M9	turquoise
PPP1R21-ENSG00000162869	M10	salmon
STON1-ENSG00000243244	grey	grey
NRXN1-ENSG00000179915	M13	yellow
ASB3-ENSG00000115239	grey	grey
CHAC2-ENSG00000143942	grey	grey
ERLEC1-ENSG00000068912	M7	lightyellow
GPR75-ENSG00000119737	grey	grey
PSME4-ENSG00000068878	grey	grey
ACYP2-ENSG00000170634	grey	grey
C2orf73-ENSG00000177994	M9	turquoise
SPTBN1-ENSG00000115306	grey	grey
EML6-ENSG00000214595	grey	grey
RTN4-ENSG00000115310	M12	brown
CLHC1-ENSG00000162994	M13	yellow
RPS27A-ENSG00000143947	M9	turquoise
MTIF2-ENSG00000085760	M1	blue
CCDC88A-ENSG00000115355	M19	green
CFAP36-ENSG00000163001	grey	grey
PPP4R3B-ENSG00000275052	grey	grey
PNPT1-ENSG00000138035	grey	grey
EFEMP1-ENSG00000115380	M19	green
CCDC85A-ENSG00000055813	M1	blue
VRK2-ENSG00000028116	grey	grey
FANCL-ENSG00000115392	M19	green
BCL11A-ENSG00000119866	M3	magenta
PAPOLG-ENSG00000115421	grey	grey
REL-ENSG00000162924	grey	grey
PUS10-ENSG00000162927	M1	blue
PEX13-ENSG00000162928	grey	grey
KIAA1841-ENSG00000162929	M25	pink
C2orf74-ENSG00000237651	M24	darkgreen
USP34-ENSG00000115464	grey	grey
XPO1-ENSG00000082898	grey	grey
FAM161A-ENSG00000170264	M20	lightcyan
CCT4-ENSG00000115484	M19	green
COMMD1-ENSG00000173163	grey	grey
B3GNT2-ENSG00000170340	M28	darkgrey
TMEM17-ENSG00000186889	M20	lightcyan
EHBP1-ENSG00000115504	grey	grey
OTX1-ENSG00000115507	grey	grey
WDPCP-ENSG00000143951	grey	grey
MDH1-ENSG00000014641	grey	grey
UGP2-ENSG00000169764	M19	green
VPS54-ENSG00000143952	grey	grey
PELI1-ENSG00000197329	grey	grey
LGALSL-ENSG00000119862	grey	grey
AFTPH-ENSG00000119844	grey	grey
SERTAD2-ENSG00000179833	M13	yellow
SLC1A4-ENSG00000115902	M25	pink
CEP68-ENSG00000011523	M18	black
RAB1A-ENSG00000138069	grey	grey
ACTR2-ENSG00000138071	M22	red
SPRED2-ENSG00000198369	grey	grey
MEIS1-ENSG00000143995	M18	black
ETAA1-ENSG00000143971	grey	grey
C1D-ENSG00000197223	grey	grey
WDR92-ENSG00000243667	M12	brown
PNO1-ENSG00000115946	grey	grey
PPP3R1-ENSG00000221823	grey	grey
CNRIP1-ENSG00000119865	grey	grey
FBXO48-ENSG00000204923	grey	grey
APLF-ENSG00000169621	grey	grey
ARHGAP25-ENSG00000163219	grey	grey
ANTXR1-ENSG00000169604	M14	greenyellow
GFPT1-ENSG00000198380	M13	yellow
NFU1-ENSG00000169599	M22	red
AAK1-ENSG00000115977	M18	black
ANXA4-ENSG00000196975	M1	blue
GMCL1-ENSG00000087338	grey	grey
SNRNP27-ENSG00000124380	grey	grey
MXD1-ENSG00000059728	M10	salmon
ASPRV1-ENSG00000244617	M25	pink
PCBP1-ENSG00000169564	M12	brown
C2orf42-ENSG00000115998	grey	grey
TIA1-ENSG00000116001	grey	grey
PCYOX1-ENSG00000116005	grey	grey
SNRPG-ENSG00000143977	M9	turquoise
FAM136A-ENSG00000035141	grey	grey
TGFA-ENSG00000163235	M14	greenyellow
ADD2-ENSG00000075340	grey	grey
VAX2-ENSG00000116035	M19	green
ANKRD53-ENSG00000144031	grey	grey
TEX261-ENSG00000144043	grey	grey
NAGK-ENSG00000124357	grey	grey
MCEE-ENSG00000124370	grey	grey
MPHOSPH10-ENSG00000124383	grey	grey
PAIP2B-ENSG00000124374	grey	grey
ZNF638-ENSG00000075292	M10	salmon
DYSF-ENSG00000135636	grey	grey
CYP26B1-ENSG00000003137	grey	grey
EXOC6B-ENSG00000144036	grey	grey
SPR-ENSG00000116096	grey	grey
SFXN5-ENSG00000144040	grey	grey
RAB11FIP5-ENSG00000135631	M6	skyblue
SMYD5-ENSG00000135632	grey	grey
PRADC1-ENSG00000135617	M13	yellow
CCT7-ENSG00000135624	grey	grey
FBXO41-ENSG00000163013	M12	brown
ALMS1-ENSG00000116127	grey	grey
TPRKB-ENSG00000144034	M9	turquoise
DUSP11-ENSG00000144048	grey	grey
STAMBP-ENSG00000124356	M3	magenta
ACTG2-ENSG00000163017	M26	tan
DGUOK-ENSG00000114956	grey	grey
TET3-ENSG00000187605	M13	yellow
BOLA3-ENSG00000163170	grey	grey
MOB1A-ENSG00000114978	grey	grey
MTHFD2-ENSG00000065911	grey	grey
SLC4A5-ENSG00000188687	M16	purple
DCTN1-ENSG00000204843	grey	grey
AC005041.1-ENSG00000159239	grey	grey
C2orf81-ENSG00000284308	grey	grey
WDR54-ENSG00000005448	M9	turquoise
RTKN-ENSG00000114993	grey	grey
INO80B-ENSG00000115274	grey	grey
WBP1-ENSG00000239779	M9	turquoise
MOGS-ENSG00000115275	M8	grey60
MRPL53-ENSG00000204822	M28	darkgrey
CCDC142-ENSG00000135637	grey	grey
TTC31-ENSG00000115282	M26	tan
PCGF1-ENSG00000115289	grey	grey
AUP1-ENSG00000115307	grey	grey
HTRA2-ENSG00000115317	grey	grey
LOXL3-ENSG00000115318	M19	green
DOK1-ENSG00000115325	grey	grey
SEMA4F-ENSG00000135622	M12	brown
HK2-ENSG00000159399	grey	grey
POLE4-ENSG00000115350	grey	grey
TACR1-ENSG00000115353	grey	grey
EVA1A-ENSG00000115363	grey	grey
MRPL19-ENSG00000115364	grey	grey
GCFC2-ENSG00000005436	M26	tan
LRRTM4-ENSG00000176204	grey	grey
CTNNA2-ENSG00000066032	grey	grey
LRRTM1-ENSG00000162951	M13	yellow
SUCLG1-ENSG00000163541	grey	grey
DNAH6-ENSG00000115423	grey	grey
TRABD2A-ENSG00000186854	M1	blue
TMSB10-ENSG00000034510	M22	red
KCMF1-ENSG00000176407	M21	darkturquoise
TCF7L1-ENSG00000152284	M9	turquoise
TGOLN2-ENSG00000152291	grey	grey
RETSAT-ENSG00000042445	grey	grey
ELMOD3-ENSG00000115459	grey	grey
CAPG-ENSG00000042493	grey	grey
SH2D6-ENSG00000152292	M1	blue
MAT2A-ENSG00000168906	M13	yellow
GGCX-ENSG00000115486	grey	grey
VAMP8-ENSG00000118640	M20	lightcyan
VAMP5-ENSG00000168899	grey	grey
RNF181-ENSG00000168894	grey	grey
TMEM150A-ENSG00000168890	grey	grey
USP39-ENSG00000168883	grey	grey
C2orf68-ENSG00000168887	grey	grey
SFTPB-ENSG00000168878	grey	grey
ATOH8-ENSG00000168874	grey	grey
ST3GAL5-ENSG00000115525	M12	brown
POLR1A-ENSG00000068654	grey	grey
PTCD3-ENSG00000132300	grey	grey
IMMT-ENSG00000132305	M18	black
MRPL35-ENSG00000132313	grey	grey
REEP1-ENSG00000068615	M12	brown
KDM3A-ENSG00000115548	M1	blue
CHMP3-ENSG00000115561	grey	grey
RNF103-CHMP3-ENSG00000249884	grey	grey
RNF103-ENSG00000239305	grey	grey
RMND5A-ENSG00000153561	grey	grey
CD8A-ENSG00000153563	grey	grey
PLGLB1-ENSG00000183281	M14	greenyellow
KRCC1-ENSG00000172086	M9	turquoise
THNSL2-ENSG00000144115	grey	grey
EIF2AK3-ENSG00000172071	grey	grey
RPIA-ENSG00000153574	M22	red
TEKT4-ENSG00000163060	grey	grey
MRPS5-ENSG00000144029	grey	grey
ZNF514-ENSG00000144026	M11	cyan
ZNF2-ENSG00000275111	grey	grey
AC092835.1-ENSG00000233757	grey	grey
PROM2-ENSG00000155066	grey	grey
KCNIP3-ENSG00000115041	M1	blue
FAHD2A-ENSG00000115042	grey	grey
ANKRD36C-ENSG00000174501	M10	salmon
DUSP2-ENSG00000158050	grey	grey
STARD7-ENSG00000084090	grey	grey
TMEM127-ENSG00000135956	grey	grey
CIAO1-ENSG00000144021	grey	grey
SNRNP200-ENSG00000144028	grey	grey
ITPRIPL1-ENSG00000198885	M28	darkgrey
NCAPH-ENSG00000121152	grey	grey
ARID5A-ENSG00000196843	grey	grey
KANSL3-ENSG00000114982	M25	pink
FER1L5-ENSG00000249715	M3	magenta
LMAN2L-ENSG00000114988	grey	grey
CNNM4-ENSG00000158158	M24	darkgreen
CNNM3-ENSG00000168763	grey	grey
ANKRD23-ENSG00000163126	grey	grey
ANKRD39-ENSG00000213337	M2	white
SEMA4C-ENSG00000168758	grey	grey
FAM178B-ENSG00000168754	grey	grey
FAHD2B-ENSG00000144199	grey	grey
ANKRD36-ENSG00000135976	grey	grey
ANKRD36B-ENSG00000196912	M11	cyan
COX5B-ENSG00000135940	grey	grey
ACTR1B-ENSG00000115073	grey	grey
C2orf92-ENSG00000228486	M26	tan
ZAP70-ENSG00000115085	grey	grey
TMEM131-ENSG00000075568	grey	grey
VWA3B-ENSG00000168658	M19	green
CNGA3-ENSG00000144191	grey	grey
INPP4A-ENSG00000040933	M13	yellow
COA5-ENSG00000183513	grey	grey
UNC50-ENSG00000115446	grey	grey
MGAT4A-ENSG00000071073	grey	grey
KIAA1211L-ENSG00000196872	M15	royalblue
TSGA10-ENSG00000135951	grey	grey
AC079447.1-ENSG00000241962	M21	darkturquoise
C2orf15-ENSG00000273045	grey	grey
LIPT1-ENSG00000144182	M19	green
MITD1-ENSG00000158411	grey	grey
MRPL30-ENSG00000185414	M12	brown
LYG2-ENSG00000185674	M19	green
LYG1-ENSG00000144214	grey	grey
TXNDC9-ENSG00000115514	grey	grey
EIF5B-ENSG00000158417	grey	grey
REV1-ENSG00000135945	M15	royalblue
AFF3-ENSG00000144218	grey	grey
LONRF2-ENSG00000170500	M13	yellow
CHST10-ENSG00000115526	grey	grey
PDCL3-ENSG00000115539	M9	turquoise
NPAS2-ENSG00000170485	grey	grey
RPL31-ENSG00000071082	M9	turquoise
TBC1D8-ENSG00000204634	grey	grey
CNOT11-ENSG00000158435	grey	grey
RNF149-ENSG00000163162	grey	grey
CREG2-ENSG00000175874	M13	yellow
MAP4K4-ENSG00000071054	M22	red
IL1R1-ENSG00000115594	grey	grey
SLC9A2-ENSG00000115616	M16	purple
MFSD9-ENSG00000135953	M1	blue
TMEM182-ENSG00000170417	M11	cyan
POU3F3-ENSG00000198914	M22	red
MRPS9-ENSG00000135972	grey	grey
TGFBRAP1-ENSG00000135966	grey	grey
C2orf49-ENSG00000135974	M27	orange
FHL2-ENSG00000115641	grey	grey
NCK2-ENSG00000071051	M3	magenta
C2orf40-ENSG00000119147	grey	grey
UXS1-ENSG00000115652	grey	grey
ST6GAL2-ENSG00000144057	M12	brown
SULT1C2-ENSG00000198203	M13	yellow
SULT1C4-ENSG00000198075	M1	blue
GCC2-ENSG00000135968	M9	turquoise
LIMS1-ENSG00000169756	grey	grey
RANBP2-ENSG00000153201	M19	green
CCDC138-ENSG00000163006	grey	grey
SH3RF3-ENSG00000172985	grey	grey
SEPT10-ENSG00000186522	grey	grey
SOWAHC-ENSG00000198142	grey	grey
NPHP1-ENSG00000144061	grey	grey
MTLN-ENSG00000175701	grey	grey
BUB1-ENSG00000169679	grey	grey
ACOXL-ENSG00000153093	grey	grey
BCL2L11-ENSG00000153094	grey	grey
ANAPC1-ENSG00000153107	grey	grey
MERTK-ENSG00000153208	M28	darkgrey
TMEM87B-ENSG00000153214	M1	blue
FBLN7-ENSG00000144152	grey	grey
ZC3H8-ENSG00000144161	grey	grey
[truncated: 12,908 more rows]
