# Supplementary material for: Transcriptomic disruption and hypoactivity in DYT-SGCE medial ganglionic eminence-patterned inhibitory neurons
Source: Brain. 2025 Jul 25;149(1):209–25. doi: 10.1093/brain/awaf272 (PMC12782168; doi:10.1093/brain/awaf272)
Supplement: awaf272_Supplementary_Data [file awaf272_supplementary_data.zip › brain-2025-00169-File017.csv]

Supplementary Data 7. Gene ontology enrichment of gene groups.
ONTOLOGY	ID	Description	GeneRatio	BgRatio	pvalue	p.adjust	qvalue	geneID	Cluster	HypergeometricScore	parent	score	term	parentTerm	term Uniqueness	term Uniqueness Within Cluster	term Dispensability	Ordering	Manual Annotation
BP	GO:0021987	cerebral cortex development	Mar-35	120/16877	0.001943553	0.030108026	0.023473385	RTN4/NPY/NEFL	Group 4	12.055	GO:0030900	1.629424281	cerebral cortex development	forebrain development	0.819973475	0.280866667	0.87	5.832302724	Development
BP	GO:0021700	developmental maturation	Jun-35	322/16877	4.69E-05	0.001723974	0.001344077	PTPRN/SYP/NEFL/STXBP1/SEZ6L2/ATP6V0A1	Group 4	8.985093168	GO:0071695	2.871575755	developmental maturation	anatomical structure maturation	0.893769231	0.355333333	0.978	5.169881962	Development
BP	GO:0051962	positive regulation of nervous system development	May-36	285/16877	0.000325502	0.023636478	0.01968828	SERPINE2/MAP1B/NEURL1/SHTN1/CLSTN3	Group 3	8.224658869	GO:1903706	1.70579223	positive regulation of nervous system development	regulation of hemopoiesis	0.763242706	0.30872	0.709	5.156380581	Development
BP	GO:0050769	positive regulation of neurogenesis	Apr-36	238/16877	0.00159376	0.046297148	0.038563749	SERPINE2/MAP1B/NEURL1/SHTN1	Group 3	7.879084967	GO:1903706	1.413820756	positive regulation of neurogenesis	regulation of hemopoiesis	0.742490716	0.21236	0.815	5.156380581	Development
BP	GO:0042391	regulation of membrane potential	42/897	430/16877	0.000106481	0.009307134	0.008609576	FKBP1B/CACNA1G/CACNB4/SCN5A/KCNK1/SLC8A3/CXADR/SLC4A3/GABBR1/KCTD7/GABRA5/KCNK3/GABRB1/SCN1A/ATP1A3/COL6A1/SLC1A6/TUSC2/GRIN2A/KCNMA1/RGS7BP/CNTNAP1/KCNK12/STX1A/CALM3/NRXN1/SCN3A/GSK3B/GRIN2B/NLGN2/MAPK8IP2/PID1/GLRB/ATP1B3/KCNJ9/ABCB5/GRIA1/SCN1B/RGS4/KCNE1/ADORA1/ADORA2A	WGCNA_inRegulon	1.837738197	GO:0042391	2.065018229	regulation of membrane potential	regulation of membrane potential	0.961738727	0.5645	0	9.708973265	Ion transport
BP	GO:0019226	transmission of nerve impulse	11/897	68/16877	0.000853575	0.039138499	0.036205118	FKBP1B/CACNB4/CNTNAP2/SCN1A/COL6A1/SPTBN4/CNTNAP1/PAFAH1B1/GRIA1/SCN1B/CACNG3	WGCNA_inRegulon	3.043593022	GO:0050890	1.44123003	transmission of nerve impulse	cognition	0.881754642	0.490714286	0.622	29.6731495	Ion transport
BP	GO:0032412	regulation of monoatomic ion transmembrane transporter activity	25-5?	197/16877	9.05E-06	0.003994786	0.003515189	FGF13/ANK3/FGF14/SHISA9/CCL2	Group 2	17.13401015	GO:0051090	2.454051342	regulation of monoatomic ion transmembrane transporter activity	regulation of DNA-binding transcription factor activity	0.923728117	0.30975	0.632	12.73949132	Ion transport
BP	GO:0022898	regulation of transmembrane transporter activity	25-5?	203/16877	1.05E-05	0.003994786	0.003515189	FGF13/ANK3/FGF14/SHISA9/CCL2	Group 2	16.62758621	GO:0051090	2.454051342	regulation of transmembrane transporter activity	regulation of DNA-binding transcription factor activity	0.92355305	0.309083333	0.634	12.73949132	Ion transport
BP	GO:0032409	regulation of transporter activity	25-5?	217/16877	1.45E-05	0.003994786	0.003515189	FGF13/ANK3/FGF14/SHISA9/CCL2	Group 2	15.55483871	GO:0051090	2.454051342	regulation of transporter activity	regulation of DNA-binding transcription factor activity	0.962102122	0.30825	0.639	12.73949132	Ion transport
BP	GO:0032414	positive regulation of ion transmembrane transporter activity	25-3?	77/16877	0.000195373	0.02103482	0.018509467	FGF13/ANK3/CCL2	Group 2	26.30181818	GO:0051090	1.732606098	positive regulation of ion transmembrane transporter activity	regulation of DNA-binding transcription factor activity	0.916819629	0.3295	0.579	12.73949132	Ion transport
BP	GO:0032411	positive regulation of transporter activity	25-3?	86/16877	0.000270943	0.022949685	0.02019444	FGF13/ANK3/CCL2	Group 2	23.54930233	GO:0051090	1.694768178	positive regulation of transporter activity	regulation of DNA-binding transcription factor activity	0.927242706	0.330833333	0.582	12.73949132	Ion transport
BP	GO:2001257	regulation of cation channel activity	25-3?	98/16877	0.000397979	0.029993164	0.026392309	FGF13/ANK3/FGF14	Group 2	20.66571429	GO:0051090	1.578522614	regulation of cation channel activity	regulation of DNA-binding transcription factor activity	0.926942971	0.34075	0.598	12.73949132	Ion transport
BP	GO:1902305	regulation of sodium ion transmembrane transport	25-3?	55/16877	7.16E-05	0.011870058	0.010444988	FGF13/ANK3/FGF14	Group 2	36.82254545	GO:1902305	1.981092043	regulation of sodium ion transmembrane transport	regulation of sodium ion transmembrane transport	0.935302387	0.464	0	24.27766472	Ion transport
BP	GO:0002028	regulation of sodium ion transport	25-3?	78/16877	0.00020299	0.02103482	0.018509467	FGF13/ANK3/FGF14	Group 2	25.96461538	GO:1902305	1.732606098	regulation of sodium ion transport	regulation of sodium ion transmembrane transport	0.943384615	0.475	0.976	24.27766472	Ion transport
BP	GO:1902600	proton transmembrane transport	Mar-35	144/16877	0.003260126	0.043882947	0.034212848	ATP6V0B/ATP1B1/ATP6V0A1	Group 4	10.04583333	GO:1902305	1.465810777	proton transmembrane transport	regulation of sodium ion transmembrane transport	0.966377984	0.589666667	0.632	24.27766472	Ion transport
BP	GO:0034762	regulation of transmembrane transport	25-6?	436/16877	3.35E-05	0.006945144	0.006111338	FGF13/ANK3/FGF14/SHISA9/PRKCB/CCL2	Group 2	9.290091743	GO:1903829	2.213863675	regulation of transmembrane transport	positive regulation of protein localization	0.924790451	0.332	0.667	4.891429782	Ion transport
BP	GO:1904062	regulation of monoatomic cation transmembrane transport	Apr-35	278/16877	0.002523841	0.035734518	0.027860017	ATP1B1/THY1/SCN3B/VAMP2	Group 4	6.938129496	GO:1903829	1.555018629	regulation of monoatomic cation transmembrane transport	positive regulation of protein localization	0.926257294	0.340166667	0.646	4.891429782	Ion transport
BP	GO:0034765	regulation of monoatomic ion transmembrane transport	Apr-35	317/16877	0.004041011	0.049558505	0.038637733	ATP1B1/THY1/SCN3B/VAMP2	Group 4	6.084542587	GO:1903829	1.412988366	regulation of monoatomic ion transmembrane transport	positive regulation of protein localization	0.925774536	0.335833333	0.651	4.891429782	Ion transport
BP	GO:0034762	regulation of transmembrane transport	42/897	436/16877	0.00014452	0.011549229	0.010683629	UBQLN1/FKBP1B/CALM2/DPP6/CACNB4/SCN5A/AMIGO1/APPL1/KCNIP4/JPH3/SORBS1/RGS7/GRIN2A/FXYD7/PPP3CC/CORO1A/CHRM3/RTN2/CALM3/GRB10/GRIN2B/JPH4/NLGN2/RGS2/MAPK8IP2/IRS2/CACNB1/C2CD5/PID1/HAP1/VDAC1/ATP1B3/KCNJ9/SLC6A9/SLC38A1/SCN1B/RGS4/TRPC6/CACNG3/KCNE1/PRNP/IRS1	WGCNA_inRegulon	1.812448222	GO:1903829	2.213863675	regulation of transmembrane transport	positive regulation of protein localization	0.924790451	0.332	0.667	4.891429782	Ion transport
BP	GO:0005976	polysaccharide metabolic process	13/897	93/16877	0.001241878	0.048243495	0.044627707	PYGB/CHST1/FUT9/SORBS1/SMPD3/GSK3B/IRS2/PPP1R2/PPP1CB/PHKA2/PTGES3/PGM2/IRS1	WGCNA_inRegulon	2.630045192	GO:0006094	1.350395429	polysaccharide metabolic process	gluconeogenesis	0.970701592	0.3185	0.724	3.410681955	Metabolism
BP	GO:0006112	energy reserve metabolic process	13/897	80/16877	0.000284578	0.017303551	0.016006672	PYGB/SORBS1/COL6A1/GSK3B/IRS2/PPP1R2/PID1/PPP1CB/PHKA2/PTGES3/PGM2/GFPT1/IRS1	WGCNA_inRegulon	3.057427536	GO:0006112	1.795698944	energy reserve metabolic process	energy reserve metabolic process	0.975132626	1	0	3.057427536	Metabolism
BP	GO:0008344	adult locomotory behavior	12/897	78/16877	0.000802085	0.038608022	0.0357144	CACNB4/SCN1A/SPTBN4/CEND1/INPP5F/NLGN2/PAFAH1B1/SHANK2/EFNB3/GLRB/CNP/AGTPBP1	WGCNA_inRegulon	2.894605951	GO:0008344	1.447156643	adult locomotory behavior	adult locomotory behavior	0.915425729	1	0	2.894605951	Miscellulous
BP	GO:0001558	regulation of cell growth	May-36	393/16877	0.001388563	0.045200129	0.037649973	SERPINE2/MAP1B/IGFBP3/SHTN1/CLSTN3	Group 3	5.964447272	GO:0035265	1.424235325	regulation of cell growth	organ growth	0.93537931	0.225933333	0.78	6.674124726	Miscellulous
BP	GO:0043954	cellular component maintenance	11/897	69/16877	0.000967616	0.041006374	0.037932998	APPL1/RAB3A/CNTNAP1/GRIN2B/NLGN2/SHANK2/SYNGAP1/F2RL1/ITPKA/PRNP/CLDN3	WGCNA_inRegulon	2.999482979	GO:0043954	1.420982828	cellular component maintenance	cellular component maintenance	0.98484748	1	0	2.999482979	Miscellulous
BP	GO:0050890	cognition	32/897	309/16877	0.000243454	0.015835859	0.014648982	OPRL1/SYT4/JAKMIP1/SLC8A3/CNTNAP2/JPH3/SNAP25/GABRA5/HMGCR/ATXN1/NRXN2/BRSK1/GRIN2A/GPI/NRXN1/GRIN2B/JPH4/NDRG4/PAFAH1B1/MAPK8IP2/SHANK2/HTR2A/PJA2/SYNGAP1/VDAC1/GRIA1/SLC24A2/ADNP/ADORA1/PRNP/CHMP2B/MFSD2A	WGCNA_inRegulon	1.948472615	GO:0050890	1.83419256	cognition	cognition	0.891722812	0.318857143	0	29.6731495	Miscellulous
BP	GO:0007612	learning	19/897	150/16877	0.000382833	0.022307997	0.020636041	OPRL1/SLC8A3/CNTNAP2/JPH3/SNAP25/GABRA5/HMGCR/ATXN1/NRXN2/BRSK1/GRIN2A/NRXN1/JPH4/NDRG4/MAPK8IP2/SHANK2/SYNGAP1/VDAC1/SLC24A2	WGCNA_inRegulon	2.383225567	GO:0050890	1.685373619	learning	cognition	0.898445623	0.350428571	0.923	29.6731495	Miscellulous
BP	GO:0007611	learning or memory	28/897	269/16877	0.000535193	0.029351668	0.027151798	OPRL1/SYT4/SLC8A3/CNTNAP2/JPH3/SNAP25/GABRA5/HMGCR/ATXN1/NRXN2/BRSK1/GRIN2A/GPI/NRXN1/GRIN2B/JPH4/NDRG4/PAFAH1B1/MAPK8IP2/SHANK2/HTR2A/PJA2/SYNGAP1/VDAC1/GRIA1/SLC24A2/ADNP/PRNP	WGCNA_inRegulon	1.958432279	GO:0050890	1.566201408	learning or memory	cognition	0.892175066	0.318142857	0.985	29.6731495	Miscellulous
BP	GO:0043524	negative regulation of neuron apoptotic process	Mar-35	155/16877	0.00400906	0.049558505	0.038637733	SNCB/NEFL/STXBP1	Group 4	9.332903226	GO:0051402	1.412988366	negative regulation of neuron apoptotic process	neuron apoptotic process	0.94006366	0.3096	0.936	4.366963718	Miscellulous
BP	GO:0070252	actin-mediated cell contraction	Mar-36	107/16877	0.001519324	0.046297148	0.038563749	SCN2A/ANK2/SHTN1	Group 3	13.144081	GO:0070252	1.413820756	actin-mediated cell contraction	actin-mediated cell contraction	0.992334218	1	0	13.144081	Miscellulous
BP	GO:0086001	cardiac muscle cell action potential	Mar-36	80/16877	0.000654203	0.029408002	0.024495737	SLC8A1/SCN2A/ANK2	Group 3	17.58020833	GO:0042391	1.610909486	cardiac muscle cell action potential	regulation of membrane potential	0.965891247	0.5645	0.871	9.708973265	Muscle contraction
BP	GO:0006936	muscle contraction	Jun-36	334/16877	6.78E-05	0.020317723	0.016923884	SLC8A1/SCN2A/ANK2/ATP2B1/CHGA/GNAO1	Group 3	8.421656687	GO:0043500	1.771499954	muscle contraction	muscle adaptation	0.88532626	0.245952381	0.836	9.500358969	Muscle contraction
BP	GO:0060047	heart contraction	May-36	233/16877	0.000127735	0.020317723	0.016923884	SLC8A1/SCN2A/ANK2/ATP2B1/CHGA	Group 3	10.06020505	GO:0043500	1.771499954	heart contraction	muscle adaptation	0.887892573	0.339571429	0.557	9.500358969	Muscle contraction
BP	GO:0003015	heart process	May-36	243/16877	0.000155481	0.020317723	0.016923884	SLC8A1/SCN2A/ANK2/ATP2B1/CHGA	Group 3	9.646204847	GO:0043500	1.771499954	heart process	muscle adaptation	0.887754642	0.341095238	0.558	9.500358969	Muscle contraction
BP	GO:0060048	cardiac muscle contraction	Apr-36	137/16877	0.000200083	0.020317723	0.016923884	SLC8A1/SCN2A/ANK2/CHGA	Group 3	13.68775345	GO:0043500	1.771499954	cardiac muscle contraction	muscle adaptation	0.890055703	0.193380952	0.781	9.500358969	Muscle contraction
BP	GO:0003012	muscle system process	Jun-36	417/16877	0.000228033	0.020317723	0.016923884	SLC8A1/SCN2A/ANK2/ATP2B1/CHGA/GNAO1	Group 3	6.745403677	GO:0043500	1.771499954	muscle system process	muscle adaptation	0.882717507	0.239904762	0.857	9.500358969	Muscle contraction
BP	GO:0006937	regulation of muscle contraction	Apr-36	155/16877	0.000320669	0.023636478	0.01968828	SLC8A1/ANK2/ATP2B1/CHGA	Group 3	12.09820789	GO:0043500	1.70579223	regulation of muscle contraction	muscle adaptation	0.847580902	0.228190476	0.775	9.500358969	Muscle contraction
BP	GO:0055117	regulation of cardiac muscle contraction	Mar-36	71/16877	0.000461129	0.026239741	0.021856698	SLC8A1/ANK2/CHGA	Group 3	19.80868545	GO:0043500	1.66041545	regulation of cardiac muscle contraction	muscle adaptation	0.853680371	0.196190476	0.735	9.500358969	Muscle contraction
BP	GO:0006941	striated muscle contraction	Apr-36	181/16877	0.000576495	0.028377866	0.023637674	SLC8A1/SCN2A/ANK2/CHGA	Group 3	10.36034377	GO:0043500	1.626395262	striated muscle contraction	muscle adaptation	0.889862069	0.264714286	0.8	9.500358969	Muscle contraction
BP	GO:0008016	regulation of heart contraction	Apr-36	194/16877	0.000747685	0.030687604	0.025561597	SLC8A1/ANK2/ATP2B1/CHGA	Group 3	9.666093929	GO:0043500	1.592412021	regulation of heart contraction	muscle adaptation	0.841657825	0.27652381	0.545	9.500358969	Muscle contraction
BP	GO:0006942	regulation of striated muscle contraction	Mar-36	91/16877	0.000951904	0.034561436	0.02878835	SLC8A1/ANK2/CHGA	Group 3	15.45512821	GO:0043500	1.540783219	regulation of striated muscle contraction	muscle adaptation	0.852400531	0.242285714	0.75	9.500358969	Muscle contraction
BP	GO:0061337	cardiac conduction	Mar-36	93/16877	0.001013824	0.035446278	0.02952539	SLC8A1/ANK2/ATP2B1	Group 3	15.12275986	GO:0043500	1.529804358	cardiac conduction	muscle adaptation	0.851669761	0.320857143	0.511	9.500358969	Muscle contraction
BP	GO:0090257	regulation of muscle system process	Apr-36	215/16877	0.001095955	0.036949343	0.030777386	SLC8A1/ANK2/ATP2B1/CHGA	Group 3	8.721963824	GO:0043500	1.511768273	regulation of muscle system process	muscle adaptation	0.842452255	0.215428571	0.803	9.500358969	Muscle contraction
BP	GO:1903522	regulation of blood circulation	Apr-36	245/16877	0.001772143	0.046469531	0.038707336	SLC8A1/ANK2/ATP2B1/CHGA	Group 3	7.653968254	GO:0043500	1.412206712	regulation of blood circulation	muscle adaptation	0.840278515	0.287047619	0.551	9.500358969	Muscle contraction
BP	GO:0007409	axonogenesis	Jul-35	447/16877	3.09E-05	0.001297384	0.001011491	RTN4/GAP43/PGRMC1/NEFL/STXBP1/THY1/MAPT	Group 4	7.551230425	GO:0045665	2.995038093	axonogenesis	negative regulation of neuron differentiation	0.769156499	0.3486	0.612	8.38985509	Neurite projection
BP	GO:0031102	neuron projection regeneration	Mar-35	56/16877	0.000210051	0.005152092	0.004016771	GAP43/NEFL/THY1	Group 4	25.83214286	GO:0045665	2.396122935	neuron projection regeneration	negative regulation of neuron differentiation	0.778749337	0.4769	0.517	8.38985509	Neurite projection
BP	GO:0050770	regulation of axonogenesis	Apr-35	156/16877	0.0002942	0.006528846	0.005090141	RTN4/NEFL/THY1/MAPT	Group 4	12.36410256	GO:0045665	2.293270162	regulation of axonogenesis	negative regulation of neuron differentiation	0.765734748	0.4071	0.552	8.38985509	Neurite projection
BP	GO:0032984	protein-containing complex disassembly	Apr-36	239/16877	0.001618438	0.046297148	0.038563749	MAP1B/HMGA1/STMN2/HSPA8	Group 3	7.846118085	GO:0040029	1.413820756	protein-containing complex disassembly	epigenetic regulation of gene expression	0.979797082	0.452777778	0.593	6.175935444	Protein localisation
BP	GO:0051261	protein depolymerization	Mar-36	112/16877	0.001731951	0.046469531	0.038707336	MAP1B/STMN2/HSPA8	Group 3	12.55729167	GO:0040029	1.412206712	protein depolymerization	epigenetic regulation of gene expression	0.98093634	0.478555556	0.557	6.175935444	Protein localisation
BP	GO:0072659	protein localization to plasma membrane	Jun-35	280/16877	2.14E-05	0.001075074	0.000838169	RAB3B/ATP1B1/PGRMC1/STXBP1/SCN3B/VAMP2	Group 4	10.33285714	GO:0072659	3.076668359	protein localization to plasma membrane	protein localization to plasma membrane	0.966582228	0.423666667	0	5.220785084	Protein localisation
BP	GO:1990778	protein localization to cell periphery	Jun-35	342/16877	6.55E-05	0.002064976	0.001609936	RAB3B/ATP1B1/PGRMC1/STXBP1/SCN3B/VAMP2	Group 4	8.459649123	GO:0072659	2.793191449	protein localization to cell periphery	protein localization to plasma membrane	0.966384615	0.497333333	0.98	5.220785084	Protein localisation
BP	GO:1990778	protein localization to cell periphery	36/897	342/16877	7.33E-05	0.006837189	0.00632475	PTPN9/VPS4A/DPP6/ZFYVE27/PIP5K1A/CD81/APPL1/HRAS/KCNIP4/SNAP25/RAB3A/GNAI1/LIN7C/LIN7B/ACSL3/SORBS1/SPTBN4/ITGB1BP1/GRIN2A/CLASP2/ANK1/PREPL/ROCK2/RAB40C/ZDHHC8/RAPGEF6/LIN7A/C2CD5/PID1/EPB41L3/ATP1B3/GAS6/CACNG3/RAPGEF2/PRNP/PRAM1	WGCNA_inRegulon	1.980519862	GO:0072659	2.793191449	protein localization to cell periphery	protein localization to plasma membrane	0.966384615	0.497333333	0.98	5.220785084	Protein localisation
BP	GO:0043113	receptor clustering	11/897	60/16877	0.000280957	0.017303551	0.016006672	FARP1/CD81/MAGI2/NRXN2/ITGB1BP1/GPHN/CRK/NRXN1/NLGN2/SYNGAP1/GLRB	WGCNA_inRegulon	3.449405425	GO:0072659	1.795698944	receptor clustering	protein localization to plasma membrane	0.970753316	0.574333333	0.749	5.220785084	Protein localisation
BP	GO:0072659	protein localization to plasma membrane	28/897	280/16877	0.001001151	0.041190879	0.038103676	PTPN9/VPS4A/DPP6/ZFYVE27/PIP5K1A/CD81/APPL1/KCNIP4/RAB3A/ACSL3/SORBS1/SPTBN4/ITGB1BP1/CLASP2/ANK1/PREPL/ROCK2/RAB40C/ZDHHC8/RAPGEF6/C2CD5/PID1/EPB41L3/ATP1B3/GAS6/RAPGEF2/PRNP/PRAM1	WGCNA_inRegulon	1.881493868	GO:0072659	3.076668359	protein localization to plasma membrane	protein localization to plasma membrane	0.966582228	0.423666667	0	5.220785084	Protein localisation
BP	GO:1903829	positive regulation of protein localization	Jun-35	471/16877	0.00037336	0.007326153	0.005711753	RTN4/ACHE/TMEM35A/PGRMC1/VAMP2/MAPT	Group 4	6.142675159	GO:1903829	2.243230604	positive regulation of protein localization	positive regulation of protein localization	0.915214854	0.423833333	0	4.891429782	Protein localisation
BP	GO:0008286	insulin receptor signaling pathway	16/897	117/16877	0.000460119	0.026264336	0.024295857	APPL1/NUCKS1/HRAS/AP3S1/SORBS1/COL6A1/SLC39A14/GSK3B/GRB10/GRB2/IRS2/C2CD5/PID1/ZNF106/SOCS1/IRS1	WGCNA_inRegulon	2.572983068	GO:0009746	1.614467773	insulin receptor signaling pathway	response to hexose	0.883241379	0.33905	0.575	3.776555126	Response to stimuli
BP	GO:0007613	memory	Mar-35	125/16877	0.002183488	0.032526618	0.025359013	PGRMC1/RASGRF1/MAPT	Group 4	11.5728	GO:0050890	1.595867654	memory	cognition	0.900188329	0.359857143	0.906	29.6731495	Response to stimuli
BP	GO:0071248	cellular response to metal ion	25-4?	191/16877	0.000166923	0.02103482	0.018509467	PRKAA2/GLRA2/RASGRP2/ANK3	Group 2	14.13780105	GO:0071248	1.732606098	cellular response to metal ion	cellular response to metal ion	0.934981432	0.5055	0	7.964301436	Response to stimuli
BP	GO:0071241	cellular response to inorganic substance	25-4?	218/16877	0.000276836	0.022949685	0.02019444	PRKAA2/GLRA2/RASGRP2/ANK3	Group 2	12.38678899	GO:0071248	1.694768178	cellular response to inorganic substance	cellular response to metal ion	0.934376658	0.5055	0.989	7.964301436	Response to stimuli
BP	GO:0050807	regulation of synapse organization	Apr-36	235/16877	0.001521302	0.046297148	0.038563749	KIF1A/YWHAZ/NEURL1/CLSTN3	Group 3	7.979669031	GO:0046883	1.413820756	regulation of synapse organization	regulation of hormone secretion	0.940509284	0.4866	0.515	4.742398544	Synaptic organisation
BP	GO:0050803	regulation of synapse structure or activity	Apr-36	241/16877	0.001668595	0.046328037	0.038589477	KIF1A/YWHAZ/NEURL1/CLSTN3	Group 3	7.781005071	GO:0046883	1.413531102	regulation of synapse structure or activity	regulation of hormone secretion	0.96414191	0.486	0.516	4.742398544	Synaptic organisation
BP	GO:0050808	synapse organization	Aug-35	480/16877	4.83E-06	0.00047437	0.000369837	GAP43/SNCB/ACHE/PGRMC1/NEFL/FRRS1L/SEZ6L2/MAPT	Group 4	8.036666667	GO:0050808	3.431989727	synapse organization	synapse organization	0.979615385	0.397666667	0	5.079883383	Synaptic organisation
BP	GO:0050808	synapse organization	Jul-36	480/16877	5.88E-05	0.020317723	0.016923884	KIF1A/MAP1B/PCLO/GABRA3/YWHAZ/NEURL1/CLSTN3	Group 3	6.836747685	GO:0050808	3.431989727	synapse organization	synapse organization	0.979615385	0.397666667	0	5.079883383	Synaptic organisation
BP	GO:0007416	synapse assembly	Apr-36	201/16877	0.000853432	0.033568316	0.027961119	MAP1B/PCLO/GABRA3/CLSTN3	Group 3	9.329463792	GO:0050808	1.553445446	synapse assembly	synapse organization	0.817005305	0.420666667	0.91	5.079883383	Synaptic organisation
BP	GO:0050808	synapse organization	25/384	480/16877	0.000111227	0.031291928	0.03054521	ELFN1/SLITRK4/OPHN1/ZNF804A/GABRB2/GABRA1/IL1RAPL1/CDKL5/PTPRF/SHANK1/CAMKV/PALM/TSC1/CHCHD10/CAPRIN2/ARHGAP39/SHISA7/CACNA2D2/APBB2/SLITRK3/FLRT2/GRM5/SLITRK5/CAMK2B/BDNF	Group 5	2.289089627	GO:0050808	3.431989727	synapse organization	synapse organization	0.979615385	0.397666667	0	5.079883383	Synaptic organisation
BP	GO:0099173	postsynapse organization	23/897	188/16877	0.000165599	0.012623908	0.011677762	FARP1/CTNND2/ARHGAP33/NRXN2/PPFIA2/GPHN/DNM3/TANC2/CNTNAP1/CRK/LRP8/NRXN1/INA/GRIN2B/NLGN2/PAFAH1B1/SHANK2/LRRTM1/SYNGAP1/GLRB/ITPKA/PRNP/CHMP2B	WGCNA_inRegulon	2.301827605	GO:0050808	1.932640365	postsynapse organization	synapse organization	0.981301061	0.425	0.897	5.079883383	Synaptic organisation
BP	GO:0050808	synapse organization	43/897	480/16877	0.000575183	0.030938222	0.028619442	FARP1/STAU1/CACNB4/NTNG1/AMIGO1/APPL1/SLC8A3/CTNND2/SNAP25/RAB3A/ARHGAP33/GABRA5/WASF1/SPTBN4/SYN1/NRXN2/PPFIA2/GPHN/DNM3/TANC2/CNTNAP1/CRK/LRP8/MYCBP2/NRXN1/INA/GRIN2B/CTTNBP2/NLGN2/PAFAH1B1/SHANK2/LRRTM1/CACNB1/EFNB3/SYNGAP1/GLRB/PPFIA3/GRIA1/ITPKA/ADNP/DOK7/PRNP/CHMP2B	WGCNA_inRegulon	1.685504924	GO:0050808	3.431989727	synapse organization	synapse organization	0.979615385	0.397666667	0	5.079883383	Synaptic organisation
BP	GO:0050804	modulation of chemical synaptic transmission	Dec-35	463/16877	7.43E-11	3.01E-08	2.35E-08	RTN4/GRIA2/ACHE/VGF/SYP/NEFL/FRRS1L/STXBP1/RASGRF1/VAMP2/MAPT/CACNA1A	Group 4	12.49762419	GO:0099177	7.629791272	modulation of chemical synaptic transmission	regulation of trans-synaptic signaling	0.925885942	0.286333333	0.994	7.487233298	Synaptic signalling
BP	GO:0099177	regulation of trans-synaptic signaling	Dec-35	464/16877	7.61E-11	3.01E-08	2.35E-08	RTN4/GRIA2/ACHE/VGF/SYP/NEFL/FRRS1L/STXBP1/RASGRF1/VAMP2/MAPT/CACNA1A	Group 4	12.47068966	GO:0099177	7.629791272	regulation of trans-synaptic signaling	regulation of trans-synaptic signaling	0.925872679	0.286466667	0	7.487233298	Synaptic signalling
BP	GO:0048167	regulation of synaptic plasticity	Jun-35	197/16877	2.87E-06	0.000362003	0.000282232	VGF/SYP/STXBP1/RASGRF1/VAMP2/MAPT	Group 4	14.68629442	GO:0099177	3.549393824	regulation of synaptic plasticity	regulation of trans-synaptic signaling	0.928339523	0.3184	0.909	7.487233298	Synaptic signalling
BP	GO:0050805	negative regulation of synaptic transmission	Mar-35	54/16877	0.000188489	0.004906931	0.003825633	ACHE/STXBP1/MAPT	Group 4	26.78888889	GO:0099177	2.417296641	negative regulation of synaptic transmission	regulation of trans-synaptic signaling	0.930167109	0.401666667	0.8	7.487233298	Synaptic signalling
BP	GO:0048168	regulation of neuronal synaptic plasticity	Mar-35	58/16877	0.000233152	0.005417712	0.004223858	VGF/SYP/RASGRF1	Group 4	24.94137931	GO:0099177	2.374290678	regulation of neuronal synaptic plasticity	regulation of trans-synaptic signaling	0.935786472	0.385666667	0.805	7.487233298	Synaptic signalling
BP	GO:0035249	synaptic transmission, glutamatergic	Mar-35	110/16877	0.001514872	0.023886283	0.018622673	GRIA2/FRRS1L/STXBP1	Group 4	13.15090909	GO:0099177	1.729957988	synaptic transmission, glutamatergic	regulation of trans-synaptic signaling	0.94171618	0.410733333	0.75	7.487233298	Synaptic signalling
BP	GO:0050804	modulation of chemical synaptic transmission	59/897	463/16877	3.67E-10	5.58E-07	5.16E-07	APBA1/MAPK9/GRM4/STAU1/CACNB4/CHRM2/NTNG1/TPRG1L/SYT4/HRAS/SLC8A3/JPH3/SNAP25/RAB3A/NCDN/GABBR1/AKAP12/HMGCR/SYN1/PPFIA2/BRSK1/GRIN2A/CYP46A1/LRP8/PXK/STX1A/PREPL/NRXN1/GSK3B/INA/GRIN2B/JPH4/APBA2/NLGN2/PLCL2/PAFAH1B1/MAPK8IP2/SHANK2/SYNGR1/LRRTM1/HTR2A/EFNB3/SYNGAP1/SYAP1/HAP1/PPFIA3/SLC6A9/SLC38A1/GRIA1/SLC24A2/RGS4/ITPKA/CACNG3/RAPGEF2/ADNP/ADORA1/PRNP/CHMP2B/ADORA2A	WGCNA_inRegulon	2.397583979	GO:0099177	7.629791272	modulation of chemical synaptic transmission	regulation of trans-synaptic signaling	0.925885942	0.286333333	0.994	7.487233298	Synaptic signalling
BP	GO:0099177	regulation of trans-synaptic signaling	59/897	464/16877	3.99E-10	5.58E-07	5.16E-07	APBA1/MAPK9/GRM4/STAU1/CACNB4/CHRM2/NTNG1/TPRG1L/SYT4/HRAS/SLC8A3/JPH3/SNAP25/RAB3A/NCDN/GABBR1/AKAP12/HMGCR/SYN1/PPFIA2/BRSK1/GRIN2A/CYP46A1/LRP8/PXK/STX1A/PREPL/NRXN1/GSK3B/INA/GRIN2B/JPH4/APBA2/NLGN2/PLCL2/PAFAH1B1/MAPK8IP2/SHANK2/SYNGR1/LRRTM1/HTR2A/EFNB3/SYNGAP1/SYAP1/HAP1/PPFIA3/SLC6A9/SLC38A1/GRIA1/SLC24A2/RGS4/ITPKA/CACNG3/RAPGEF2/ADNP/ADORA1/PRNP/CHMP2B/ADORA2A	WGCNA_inRegulon	2.392416772	GO:0099177	7.629791272	regulation of trans-synaptic signaling	regulation of trans-synaptic signaling	0.925872679	0.286466667	0	7.487233298	Synaptic signalling
BP	GO:0048167	regulation of synaptic plasticity	29/897	197/16877	6.02E-07	0.000168512	0.000155882	STAU1/SYT4/HRAS/SLC8A3/JPH3/SNAP25/RAB3A/NCDN/HMGCR/BRSK1/GRIN2A/CYP46A1/GSK3B/GRIN2B/JPH4/SHANK2/SYNGR1/LRRTM1/SYNGAP1/SYAP1/PPFIA3/SLC38A1/GRIA1/SLC24A2/ITPKA/RAPGEF2/ADORA1/PRNP/ADORA2A	WGCNA_inRegulon	2.769711786	GO:0099177	3.549393824	regulation of synaptic plasticity	regulation of trans-synaptic signaling	0.928339523	0.3184	0.909	7.487233298	Synaptic signalling
BP	GO:0050806	positive regulation of synaptic transmission	21/897	156/16877	8.06E-05	0.007273494	0.006728355	STAU1/SLC8A3/SNAP25/HMGCR/GRIN2A/CYP46A1/STX1A/NRXN1/GSK3B/GRIN2B/NLGN2/SHANK2/LRRTM1/EFNB3/HAP1/GRIA1/SLC24A2/CACNG3/ADORA1/PRNP/ADORA2A	WGCNA_inRegulon	2.532780208	GO:0099177	2.172091102	positive regulation of synaptic transmission	regulation of trans-synaptic signaling	0.920096817	0.339	0.887	7.487233298	Synaptic signalling
BP	GO:0048168	regulation of neuronal synaptic plasticity	11/897	58/16877	0.000205676	0.014031099	0.012979486	SYT4/HRAS/JPH3/RAB3A/NCDN/GRIN2A/GRIN2B/SYNGR1/SYNGAP1/SYAP1/PPFIA3	WGCNA_inRegulon	3.56835044	GO:0099177	2.374290678	regulation of neuronal synaptic plasticity	regulation of trans-synaptic signaling	0.935786472	0.385666667	0.805	7.487233298	Synaptic signalling
BP	GO:0035249	synaptic transmission, glutamatergic	16/897	110/16877	0.00022567	0.015028578	0.013902205	GRM4/CACNB4/TPRG1L/NAPB/GRIN2A/NRXN1/GRIN2B/NLGN2/MAPK8IP2/HTR2A/NAPA/GRIA1/CACNG3/ADORA1/SLC17A6/ADORA2A	WGCNA_inRegulon	2.736718354	GO:0099177	1.729957988	synaptic transmission, glutamatergic	regulation of trans-synaptic signaling	0.94171618	0.410733333	0.75	7.487233298	Synaptic signalling
BP	GO:0060291	long-term synaptic potentiation	14/897	90/16877	0.000269636	0.017140301	0.015855658	STAU1/SLC8A3/SNAP25/HMGCR/GRIN2A/CYP46A1/GSK3B/GRIN2B/SHANK2/LRRTM1/SLC24A2/ADORA1/PRNP/ADORA2A	WGCNA_inRegulon	2.92676824	GO:0099177	1.799815744	long-term synaptic potentiation	regulation of trans-synaptic signaling	0.920724138	0.3486	0.842	7.487233298	Synaptic signalling
BP	GO:0051952	regulation of amine transport	Mar-35	89/16877	0.00082119	0.014502214	0.011306489	RAB3B/STXBP1/SYT5	Group 4	16.25393258	GO:0050796	1.946672237	regulation of amine transport	regulation of insulin secretion	0.942608753	0.450153846	0.561	4.405603985	Transmembrane transport
BP	GO:0015837	amine transport	Mar-35	100/16877	0.001151183	0.018823968	0.014675896	RAB3B/STXBP1/SYT5	Group 4	14.466	GO:0050796	1.833395387	amine transport	regulation of insulin secretion	0.973322281	0.456230769	0.536	4.405603985	Transmembrane transport
BP	GO:0015837	amine transport	14/897	100/16877	0.000806619	0.038608022	0.0357144	SYT4/GABBR1/TOR1A/STX1A/RGS2/SYT3/SYT13/HTR2A/SLC38A1/RGS4/ADORA1/SLC22A2/SYT2/ADORA2A	WGCNA_inRegulon	2.634091416	GO:0050796	1.833395387	amine transport	regulation of insulin secretion	0.973322281	0.456230769	0.536	4.405603985	Transmembrane transport
BP	GO:0051952	regulation of amine transport	13/897	89/16877	0.000817638	0.038608022	0.0357144	SYT4/GABBR1/TOR1A/STX1A/RGS2/SYT3/SYT13/HTR2A/SLC38A1/RGS4/ADORA1/SYT2/ADORA2A	WGCNA_inRegulon	2.748249471	GO:0050796	1.946672237	regulation of amine transport	regulation of insulin secretion	0.942608753	0.450153846	0.561	4.405603985	Transmembrane transport
BP	GO:0006865	amino acid transport	18/897	149/16877	0.000948863	0.041006374	0.037932998	APBA1/SLC38A10/CACNB4/SLC7A6/SLC25A13/SYT4/GABBR1/SLC1A6/SLC6A8/SLC25A22/RGS2/SLC6A9/SLC38A1/RGS4/ADORA1/SLC22A2/SLC17A6/ADORA2A	WGCNA_inRegulon	2.272945613	GO:0050796	1.420982828	amino acid transport	regulation of insulin secretion	0.970543767	0.414307692	0.597	4.405603985	Transmembrane transport
BP	GO:1902475	L-alpha-amino acid transmembrane transport	11/897	69/16877	0.000967616	0.041006374	0.037932998	SLC38A10/SLC7A6/SLC25A13/SLC1A6/SLC25A22/RGS2/SLC6A9/SLC38A1/RGS4/SLC22A2/SLC17A6	WGCNA_inRegulon	2.999482979	GO:0050796	1.420982828	L-alpha-amino acid transmembrane transport	regulation of insulin secretion	0.963452255	0.460769231	0.545	4.405603985	Transmembrane transport
BP	GO:0006836	neurotransmitter transport	May-35	202/16877	5.67E-05	0.002001399	0.001560368	RAB3B/SYP/STXBP1/VAMP2/SYT5	Group 4	11.93564356	GO:0006836	2.806772852	neurotransmitter transport	neurotransmitter transport	0.973632626	0.5435	0	9.985769937	Vesicle transport
BP	GO:0051588	regulation of neurotransmitter transport	Mar-35	95/16877	0.000992416	0.017182411	0.013396074	RAB3B/SYP/STXBP1	Group 4	15.22736842	GO:0006836	1.873022451	regulation of neurotransmitter transport	neurotransmitter transport	0.943622016	0.5435	0.913	9.985769937	Vesicle transport
BP	GO:0006836	neurotransmitter transport	30/897	202/16877	3.18E-07	0.000111291	0.00010295	DNAJC5/GRM4/CACNB4/TPRG1L/SYT4/SNAP25/RAB3A/LIN7C/NAPB/LIN7B/SLC1A6/SLC29A2/SYN1/NRXN2/PPFIA2/TOR1A/BRSK1/STX1A/SLC6A8/PREPL/NRXN1/LIN7A/PPFIA3/NAPA/SLC6A9/SLC38A1/SLC22A2/SYT2/SLC17A6/ADORA2A	WGCNA_inRegulon	2.794297824	GO:0006836	2.806772852	neurotransmitter transport	neurotransmitter transport	0.973632626	0.5435	0	9.985769937	Vesicle transport
BP	GO:0016050	vesicle organization	Jun-35	358/16877	8.43E-05	0.002566638	0.00200105	ATP6V0B/PTPRN/SYP/STXBP1/VAMP2/ATP6V0A1	Group 4	8.081564246	GO:0016050	2.698741989	vesicle organization	vesicle organization	0.982363395	1	0	4.986784627	Vesicle transport
BP	GO:0016050	vesicle organization	36/897	358/16877	0.000184052	0.012869854	0.011905275	AP1M1/AP1S1/ATP6V0C/ATP6AP2/VPS4A/MIA3/SYT4/AP3B2/SNAP25/RAB3A/AP3S1/DNM3/CORO1A/SNAP91/STX1A/SHROOM2/CCDC136/PAFAH1B1/ATP13A2/ATP6V1A/VPS37A/C2CD5/ABCB6/TRAPPC9/TMF1/ATP6V1D/AP1S2/HPS1/SEC31A/PI4K2A/EEA1/KCNE1/CHMP2B/TRAPPC2/ATP6V1E1/STX6	WGCNA_inRegulon	1.892005007	GO:0016050	2.698741989	vesicle organization	vesicle organization	0.982363395	1	0	4.986784627	Vesicle transport
BP	GO:0017157	regulation of exocytosis	May-35	180/16877	3.27E-05	0.001312115	0.001022976	RAB3B/SYP/STXBP1/VAMP2/SYT5	Group 4	13.39444444	GO:0017157	2.990134566	regulation of exocytosis	regulation of exocytosis	0.924506631	0.268111111	0	9.333903895	Vesicle transport
BP	GO:0016079	synaptic vesicle exocytosis	Apr-35	93/16877	3.97E-05	0.001523841	0.001188046	SYP/STXBP1/VAMP2/SYT5	Group 4	20.73978495	GO:0017157	2.925166795	synaptic vesicle exocytosis	regulation of exocytosis	0.91068435	0.207444444	0.819	9.333903895	Vesicle transport
BP	GO:0007269	neurotransmitter secretion	Apr-35	140/16877	0.000194499	0.004906931	0.003825633	SYP/STXBP1/VAMP2/SYT5	Group 4	13.77714286	GO:0017157	2.417296641	neurotransmitter secretion	regulation of exocytosis	0.911901857	0.284666667	0.712	9.333903895	Vesicle transport
BP	GO:0099643	signal release from synapse	Apr-35	140/16877	0.000194499	0.004906931	0.003825633	SYP/STXBP1/VAMP2/SYT5	Group 4	13.77714286	GO:0017157	2.417296641	signal release from synapse	regulation of exocytosis	0.915728117	0.284666667	0.712	9.333903895	Vesicle transport
BP	GO:0017156	calcium-ion regulated exocytosis	Mar-35	66/16877	0.000341865	0.007187298	0.005603496	STXBP1/VAMP2/SYT5	Group 4	21.91818182	GO:0017157	2.251540927	calcium-ion regulated exocytosis	regulation of exocytosis	0.960450928	0.294111111	0.802	9.333903895	Vesicle transport
BP	GO:0023061	signal release	Jun-35	468/16877	0.000360849	0.00724158	0.005645817	PTPRN/VGF/SYP/STXBP1/VAMP2/SYT5	Group 4	6.182051282	GO:0017157	2.248273235	signal release	regulation of exocytosis	0.909450928	0.267222222	0.783	9.333903895	Vesicle transport
BP	GO:0006887	exocytosis	May-35	332/16877	0.000571376	0.010734567	0.008369085	RAB3B/SYP/STXBP1/VAMP2/SYT5	Group 4	7.262048193	GO:0017157	2.077322022	exocytosis	regulation of exocytosis	0.95533687	0.234777778	0.916	9.333903895	Vesicle transport
BP	GO:0045055	regulated exocytosis	Apr-35	217/16877	0.001018307	0.017291636	0.013481231	SYP/STXBP1/VAMP2/SYT5	Group 4	8.888479263	GO:0017157	1.870270465	regulated exocytosis	regulation of exocytosis	0.956753316	0.235111111	0.879	9.333903895	Vesicle transport
BP	GO:1903305	regulation of regulated secretory pathway	Mar-35	121/16877	0.001990148	0.030298283	0.023621716	SYP/STXBP1/SYT5	Group 4	11.9553719	GO:0017157	1.626688549	regulation of regulated secretory pathway	regulation of exocytosis	0.926766578	0.265222222	0.964	9.333903895	Vesicle transport
BP	GO:0007269	neurotransmitter secretion	22/897	140/16877	4.59E-06	0.000754468	0.000697921	DNAJC5/GRM4/CACNB4/TPRG1L/SYT4/SNAP25/RAB3A/LIN7C/NAPB/LIN7B/SYN1/NRXN2/PPFIA2/BRSK1/STX1A/PREPL/NRXN1/LIN7A/PPFIA3/NAPA/SYT2/ADORA2A	WGCNA_inRegulon	2.956633222	GO:0017157	2.417296641	neurotransmitter secretion	regulation of exocytosis	0.911901857	0.284666667	0.712	9.333903895	Vesicle transport
BP	GO:0099643	signal release from synapse	22/897	140/16877	4.59E-06	0.000754468	0.000697921	DNAJC5/GRM4/CACNB4/TPRG1L/SYT4/SNAP25/RAB3A/LIN7C/NAPB/LIN7B/SYN1/NRXN2/PPFIA2/BRSK1/STX1A/PREPL/NRXN1/LIN7A/PPFIA3/NAPA/SYT2/ADORA2A	WGCNA_inRegulon	2.956633222	GO:0017157	2.417296641	signal release from synapse	regulation of exocytosis	0.915728117	0.284666667	0.712	9.333903895	Vesicle transport
BP	GO:0006887	exocytosis	36/897	332/16877	3.95E-05	0.004186355	0.003872593	RABEPK/DNAJC5/VPS4A/MIA3/CACNB4/TPRG1L/SYT4/SNAP25/RAB3A/LIN7C/NAPB/LIN7B/SCAMP5/SMPD3/SYN1/PPFIA2/CORO1A/CLASP2/STX1A/ANK1/PREPL/LGI3/ATP13A2/SYT3/SYNGR1/SYT13/LIN7A/MICAL1/HAP1/PPFIA3/NAPA/LAT/F2RL1/SYT2/SYTL5/PRAM1	WGCNA_inRegulon	2.040174074	GO:0017157	2.077322022	exocytosis	regulation of exocytosis	0.95533687	0.234777778	0.916	9.333903895	Vesicle transport
BP	GO:0016079	synaptic vesicle exocytosis	14/897	93/16877	0.00038178	0.022307997	0.020636041	DNAJC5/CACNB4/TPRG1L/SYT4/SNAP25/RAB3A/NAPB/SYN1/PPFIA2/STX1A/PREPL/PPFIA3/NAPA/SYT2	WGCNA_inRegulon	2.832356361	GO:0017157	2.925166795	synaptic vesicle exocytosis	regulation of exocytosis	0.91068435	0.207444444	0.819	9.333903895	Vesicle transport
BP	GO:0045055	regulated exocytosis	23/897	217/16877	0.001271156	0.048704438	0.045054103	DNAJC5/CACNB4/TPRG1L/SYT4/SNAP25/RAB3A/NAPB/SCAMP5/SYN1/PPFIA2/CORO1A/STX1A/PREPL/SYT3/SYNGR1/SYT13/MICAL1/PPFIA3/NAPA/LAT/F2RL1/SYT2/PRAM1	WGCNA_inRegulon	1.994210091	GO:0017157	1.870270465	regulated exocytosis	regulation of exocytosis	0.956753316	0.235111111	0.879	9.333903895	Vesicle transport
BP	GO:0097479	synaptic vesicle localization	12/897	55/16877	2.49E-05	0.002785054	0.002576317	AP3B2/RAB3A/AP3S1/SYN1/TOR1A/DNM3/BRSK1/SNAP91/MAP2/NLGN2/LIN7A/BORCS5	WGCNA_inRegulon	4.105077531	GO:0097479	2.58900063	synaptic vesicle localization	synaptic vesicle localization	0.97904244	0.406	0	2.84474671	Vesicle transport
BP	GO:0051648	vesicle localization	25/897	209/16877	0.000126176	0.010471689	0.009686849	VPS4A/SYT4/AP3B2/SNAP25/RAB3A/AP3S1/SMPD3/SYN1/PPFIA2/TOR1A/DNM3/BRSK1/TANC2/CLASP2/SNAP91/SHROOM2/MAP2/NLGN2/PAFAH1B1/ATP13A2/LIN7A/HAP1/TRAPPC9/BORCS5/TRAPPC2	WGCNA_inRegulon	2.250590752	GO:0097479	2.013817466	vesicle localization	synaptic vesicle localization	0.976771883	0.371666667	0.894	2.84474671	Vesicle transport
BP	GO:0051650	establishment of vesicle localization	22/897	190/16877	0.00049414	0.027642218	0.025570469	VPS4A/SYT4/AP3B2/SNAP25/RAB3A/AP3S1/SMPD3/PPFIA2/TOR1A/DNM3/TANC2/CLASP2/SNAP91/SHROOM2/MAP2/PAFAH1B1/ATP13A2/LIN7A/HAP1/TRAPPC9/BORCS5/TRAPPC2	WGCNA_inRegulon	2.178571848	GO:0097479	1.592261311	establishment of vesicle localization	synaptic vesicle localization	0.965176393	0.373666667	0.888	2.84474671	Vesicle transport
BP	GO:0099504	synaptic vesicle cycle	Jul-35	194/16877	1.22E-07	2.15E-05	1.68E-05	RAB3B/SNCB/SYP/STXBP1/VAMP2/ATP6V0A1/SYT5	Group 4	17.39896907	GO:0099504	4.775264391	synaptic vesicle cycle	synaptic vesicle cycle	0.961228117	0.2622	0	15.12826142	Vesicle transport
BP	GO:0099003	vesicle-mediated transport in synapse	Jul-35	216/16877	2.53E-07	3.73E-05	2.90E-05	RAB3B/SNCB/SYP/STXBP1/VAMP2/ATP6V0A1/SYT5	Group 4	15.62685185	GO:0099504	4.53695453	vesicle-mediated transport in synapse	synaptic vesicle cycle	0.962827586	0.2642	0.989	15.12826142	Vesicle transport
BP	GO:0048488	synaptic vesicle endocytosis	Apr-35	69/16877	1.22E-05	0.000813192	0.000633996	SNCB/SYP/VAMP2/SYT5	Group 4	27.95362319	GO:0099504	3.197913341	synaptic vesicle endocytosis	synaptic vesicle cycle	0.964419098	0.2454	0.9	15.12826142	Vesicle transport
BP	GO:0140238	presynaptic endocytosis	Apr-35	70/16877	1.29E-05	0.000813192	0.000633996	SNCB/SYP/VAMP2/SYT5	Group 4	27.55428571	GO:0099504	3.197913341	presynaptic endocytosis	synaptic vesicle cycle	0.964648541	0.281	0.885	15.12826142	Vesicle transport
BP	GO:0036465	synaptic vesicle recycling	Apr-35	80/16877	2.19E-05	0.001075074	0.000838169	SNCB/SYP/VAMP2/SYT5	Group 4	24.11	GO:0099504	3.076668359	synaptic vesicle recycling	synaptic vesicle cycle	0.964072944	0.2752	0.915	15.12826142	Vesicle transport
BP	GO:0099504	synaptic vesicle cycle	29/897	194/16877	4.34E-07	0.000134917	0.000124805	ARHGDIA/ATP6AP2/DNAJC5/CACNB4/TPRG1L/SYT4/AP3B2/SNAP25/RAB3A/AP3S1/NAPB/SYN1/PPFIA2/TOR1A/DNM3/BRSK1/PPP3CC/SNAP91/STX1A/PREPL/SH3GL3/NLGN2/ATP6V1A/ATP6V1D/PPFIA3/NAPA/SYT2/SLC17A6/ATP6V1E1	WGCNA_inRegulon	2.812542381	GO:0099504	4.775264391	synaptic vesicle cycle	synaptic vesicle cycle	0.961228117	0.2622	0	15.12826142	Vesicle transport
BP	GO:0099003	vesicle-mediated transport in synapse	30/897	216/16877	1.36E-06	0.000316896	0.000293145	ARHGDIA/ATP6AP2/DNAJC5/CACNB4/TPRG1L/SYT4/AP3B2/SNAP25/RAB3A/AP3S1/NAPB/SYN1/PPFIA2/TOR1A/DNM3/BRSK1/PPP3CC/SNAP91/STX1A/PREPL/SH3GL3/NLGN2/ATP6V1A/ATP6V1D/PPFIA3/NAPA/SYT2/AAK1/SLC17A6/ATP6V1E1	WGCNA_inRegulon	2.613185928	GO:0099504	4.53695453	vesicle-mediated transport in synapse	synaptic vesicle cycle	0.962827586	0.2642	0.989	15.12826142	Vesicle transport
BP	GO:0140238	presynaptic endocytosis	11/897	70/16877	0.001093955	0.044344814	0.041021227	AP3B2/AP3S1/TOR1A/DNM3/PPP3CC/SNAP91/STX1A/SH3GL3/NLGN2/SYT2/AAK1	WGCNA_inRegulon	2.956633222	GO:0099504	3.197913341	presynaptic endocytosis	synaptic vesicle cycle	0.964648541	0.281	0.885	15.12826142	Vesicle transport
BP	GO:0060627	regulation of vesicle-mediated transport	May-35	497/16877	0.003395844	0.044096035	0.03437898	RAB3B/SYP/STXBP1/VAMP2/SYT5	Group 4	4.85110664	GO:1903829	1.463707016	regulation of vesicle-mediated transport	positive regulation of protein localization	0.924469496	0.418833333	0.662	4.891429782	Vesicle transport
BP	GO:0060627	regulation of vesicle-mediated transport	44/897	497/16877	0.00063812	0.032566797	0.030125957	ARHGDIA/CD47/DNAJC5/VPS4A/CALR/CACNB4/SYT4/APPL1/RAB3A/ACSL3/MAGI2/SCAMP5/SMPD3/SMAP1/SYN1/PPFIA2/TOR1A/PPP3CC/CORO1A/CLASP2/SNAP91/STX1A/NECAB2/PREPL/INPP5F/SH3GL3/NDRG4/LGI3/ATP13A2/RUBCN/SYT3/LRRTM1/SYT13/CAMK1D/C2CD5/MICAL1/ATXN2/RNF139/HAP1/GAS6/F2RL1/SYT2/AAK1/PRAM1	WGCNA_inRegulon	1.665708857	GO:1903829	1.463707016	regulation of vesicle-mediated transport	positive regulation of protein localization	0.924469496	0.418833333	0.662	4.891429782	Vesicle transport
MF	GO:0004867	serine-type endopeptidase inhibitor activity	Feb-13	82/16877	0.001756844	0.234253983	0.204311744	TFPI2/SPINT2	DEGonly	31.6641651
MF	GO:0016887	ATP hydrolysis activity	Mar-13	395/16877	0.003055667	0.234253983	0.204311744	CHD5/HSP90AB1/ATP8A2	DEGonly	9.859980526
MF	GO:0004866	endopeptidase inhibitor activity	Feb-13	135/16877	0.00467605	0.234253983	0.204311744	TFPI2/SPINT2	DEGonly	19.23304843
MF	GO:0030414	peptidase inhibitor activity	Feb-13	141/16877	0.005089284	0.234253983	0.204311744	TFPI2/SPINT2	DEGonly	18.41462084
MF	GO:0061135	endopeptidase regulator activity	Feb-13	152/16877	0.005889207	0.234253983	0.204311744	TFPI2/SPINT2	DEGonly	17.08198381
CC	GO:0042734	presynaptic membrane	Feb-13	165/16877	0.006904213	0.234253983	0.204311744	PTPRD/UNC13A	DEGonly	15.73613054
MF	GO:0061134	peptidase regulator activity	Feb-13	197/16877	0.00971583	0.234253983	0.204311744	TFPI2/SPINT2	DEGonly	13.18000781
CC	GO:0008021	synaptic vesicle	Feb-13	207/16877	0.010683453	0.234253983	0.204311744	CDK16/UNC13A	DEGonly	12.54329246
CC	GO:0070382	exocytic vesicle	Feb-13	226/16877	0.012635341	0.234253983	0.204311744	CDK16/UNC13A	DEGonly	11.48876787
MF	GO:0005096	GTPase activator activity	Feb-13	255/16877	0.015893164	0.234253983	0.204311744	ARHGAP36/ALDH1A1	DEGonly	10.18220211
CC	GO:0150034	distal axon	Feb-13	266/16877	0.01721447	0.234253983	0.204311744	HSP90AB1/UNC13A	DEGonly	9.761133603
MF	GO:0004857	enzyme inhibitor activity	Feb-13	338/16877	0.026963054	0.234253983	0.204311744	TFPI2/SPINT2	DEGonly	7.681838871
CC	GO:0097060	synaptic membrane	Feb-13	392/16877	0.035443497	0.234253983	0.204311744	PTPRD/UNC13A	DEGonly	6.623626374
CC	GO:0030133	transport vesicle	Feb-13	414/16877	0.039164427	0.234253983	0.204311744	CDK16/UNC13A	DEGonly	6.271646228
MF	GO:0051287	NAD binding	Jan-13	53/16877	0.040078333	0.234253983	0.204311744	ALDH1A1	DEGonly	24.49492017
CC	GO:0000307	cyclin-dependent protein kinase holoenzyme complex	Jan-13	55/16877	0.041561278	0.234253983	0.204311744	CDK16	DEGonly	23.6041958
MF	GO:0044183	protein folding chaperone	Jan-13	59/16877	0.044520825	0.234253983	0.204311744	HSP90AB1	DEGonly	22.00391134
MF	GO:0140678	molecular function inhibitor activity	Feb-13	447/16877	0.045018169	0.234253983	0.204311744	TFPI2/SPINT2	DEGonly	5.808638789
MF	GO:0005548	phospholipid transporter activity	Jan-13	61/16877	0.045997433	0.234253983	0.204311744	ATP8A2	DEGonly	21.28247163
MF	GO:0019905	syntaxin binding	Jan-13	65/16877	0.048944332	0.234253983	0.204311744	UNC13A	DEGonly	19.97278107
MF	GO:0030695	GTPase regulator activity	Feb-13	469/16877	0.049094776	0.234253983	0.204311744	ARHGAP36/ALDH1A1	DEGonly	5.536165327
MF	GO:0060589	nucleoside-triphosphatase regulator activity	Feb-13	469/16877	0.049094776	0.234253983	0.204311744	ARHGAP36/ALDH1A1	DEGonly	5.536165327
MF	GO:0003725	double-stranded RNA binding	Jan-13	72/16877	0.054081195	0.234253983	0.204311744	HSP90AB1	DEGonly	18.03098291
CC	GO:0031594	neuromuscular junction	Jan-13	74/16877	0.055544159	0.234253983	0.204311744	UNC13A	DEGonly	17.54365904
CC	GO:0000118	histone deacetylase complex	Jan-13	75/16877	0.056274857	0.234253983	0.204311744	CHD5	DEGonly	17.30974359
CC	GO:0000792	heterochromatin	Jan-13	75/16877	0.056274857	0.234253983	0.204311744	CHD5	DEGonly	17.30974359
MF	GO:0035064	methylated histone binding	Jan-13	76/16877	0.057005034	0.234253983	0.204311744	CHD5	DEGonly	17.08198381
CC	GO:0048786	presynaptic active zone	Jan-13	76/16877	0.057005034	0.234253983	0.204311744	UNC13A	DEGonly	17.08198381
MF	GO:0140034	methylation-dependent protein binding	Jan-13	78/16877	0.058463822	0.234253983	0.204311744	CHD5	DEGonly	16.64398422
MF	GO:0042562	hormone binding	Jan-13	88/16877	0.065726571	0.234253983	0.204311744	ALDH1A1	DEGonly	14.75262238
CC	GO:0098685	Schaffer collateral - CA1 synapse	Jan-13	90/16877	0.067172901	0.234253983	0.204311744	PTPRD	DEGonly	14.42478632
MF	GO:0004725	protein tyrosine phosphatase activity	Jan-13	93/16877	0.06933852	0.234253983	0.204311744	PTPRD	DEGonly	13.95947064
CC	GO:0070603	SWI/SNF superfamily-type complex	Jan-13	93/16877	0.06933852	0.234253983	0.204311744	CHD5	DEGonly	13.95947064
MF	GO:0005179	hormone activity	Jan-13	98/16877	0.072937576	0.234253983	0.204311744	CHGB	DEGonly	13.24725275
MF	GO:0000149	SNARE binding	Jan-13	105/16877	0.077954672	0.234253983	0.204311744	UNC13A	DEGonly	12.36410256
CC	GO:0043679	axon terminus	Jan-13	107/16877	0.079383518	0.234253983	0.204311744	UNC13A	DEGonly	12.13299784
MF	GO:0051082	unfolded protein binding	Jan-13	109/16877	0.08081032	0.234253983	0.204311744	HSP90AB1	DEGonly	11.91037403
CC	GO:0042470	melanosome	Jan-13	111/16877	0.08223508	0.234253983	0.204311744	HSP90AB1	DEGonly	11.6957727
CC	GO:0048770	pigment granule	Jan-13	111/16877	0.08223508	0.234253983	0.204311744	HSP90AB1	DEGonly	11.6957727
MF	GO:0008094	ATP-dependent activity, acting on DNA	Jan-13	117/16877	0.086497139	0.234253983	0.204311744	CHD5	DEGonly	11.09598948
MF	GO:0042826	histone deacetylase binding	Jan-13	117/16877	0.086497139	0.234253983	0.204311744	HSP90AB1	DEGonly	11.09598948
CC	GO:1904813	ficolin-1-rich granule lumen	Jan-13	120/16877	0.08862131	0.234253983	0.204311744	HSP90AB1	DEGonly	10.81858974
CC	GO:0044306	neuron projection terminus	Jan-13	123/16877	0.090740921	0.234253983	0.204311744	UNC13A	DEGonly	10.5547217
CC	GO:0030672	synaptic vesicle membrane	Jan-13	124/16877	0.091446446	0.234253983	0.204311744	UNC13A	DEGonly	10.46960298
CC	GO:0099501	exocytic vesicle membrane	Jan-13	124/16877	0.091446446	0.234253983	0.204311744	UNC13A	DEGonly	10.46960298
MF	GO:0031072	heat shock protein binding	Jan-13	126/16877	0.09285598	0.234253983	0.204311744	HSP90AB1	DEGonly	10.3034188
CC	GO:1902554	serine/threonine protein kinase complex	Jan-13	133/16877	0.097773471	0.234253983	0.204311744	CDK16	DEGonly	9.761133603
CC	GO:1904949	ATPase complex	Jan-13	143/16877	0.104755782	0.234253983	0.204311744	CHD5	DEGonly	9.078536848
CC	GO:1902911	protein kinase complex	Jan-13	147/16877	0.107534714	0.234253983	0.204311744	CDK16	DEGonly	8.831501832
MF	GO:0004386	helicase activity	Jan-13	149/16877	0.108921192	0.234253983	0.204311744	CHD5	DEGonly	8.712958183
CC	GO:0009898	cytoplasmic side of plasma membrane	Jan-13	156/16877	0.113758222	0.234253983	0.204311744	CDK16	DEGonly	8.32199211
MF	GO:0005201	extracellular matrix structural constituent	Jan-13	160/16877	0.116511346	0.234253983	0.204311744	TFPI2	DEGonly	8.113942308
CC	GO:0030426	growth cone	Jan-13	163/16877	0.118571005	0.234253983	0.204311744	HSP90AB1	DEGonly	7.964605946
MF	GO:0005319	lipid transporter activity	Jan-13	164/16877	0.119256573	0.234253983	0.204311744	ATP8A2	DEGonly	7.916041276
MF	GO:0004721	phosphoprotein phosphatase activity	Jan-13	168/16877	0.121993924	0.237210408	0.206890281	PTPRD	DEGonly	7.727564103
CC	GO:0030427	site of polarized growth	Jan-13	168/16877	0.121993924	0.237210408	0.206890281	HSP90AB1	DEGonly	7.727564103
CC	GO:0101002	ficolin-1-rich granule	Jan-13	179/16877	0.129481199	0.23886454	0.208332982	HSP90AB1	DEGonly	7.252685862
MF	GO:0140030	modification-dependent protein binding	Jan-13	182/16877	0.13151293	0.23886454	0.208332982	CHD5	DEGonly	7.133136095
CC	GO:0098562	cytoplasmic side of membrane	Jan-13	193/16877	0.138925219	0.23886454	0.208332982	CDK16	DEGonly	6.726584297
MF	GO:0005516	calmodulin binding	Jan-13	199/16877	0.14294363	0.239275206	0.208691157	UNC13A	DEGonly	6.52377271
MF	GO:0000287	magnesium ion binding	Jan-13	216/16877	0.154235315	0.241265941	0.210427437	ATP8A2	DEGonly	6.010327635
MF	GO:0019887	protein kinase regulator activity	Jan-13	225/16877	0.160157517	0.241265941	0.210427437	HSP90AB1	DEGonly	5.76991453
CC	GO:0030658	transport vesicle membrane	Jan-13	228/16877	0.162123062	0.241265941	0.210427437	UNC13A	DEGonly	5.693994602
MF	GO:0140097	catalytic activity, acting on DNA	Jan-13	231/16877	0.16408436	0.241265941	0.210427437	CHD5	DEGonly	5.62004662
MF	GO:0042393	histone binding	Jan-13	235/16877	0.166692832	0.241265941	0.210427437	CHD5	DEGonly	5.524386252
MF	GO:0019207	kinase regulator activity	Jan-13	260/16877	0.182826298	0.249591008	0.217688398	HSP90AB1	DEGonly	4.993195266
MF	GO:0016791	phosphatase activity	Jan-13	261/16877	0.183465598	0.249591008	0.217688398	PTPRD	DEGonly	4.97406425
CC	GO:0099568	cytoplasmic region	Jan-13	263/16877	0.184742815	0.250443604	0.218432016	UNC13A	DEGonly	4.936238666
CC	GO:0061695	transferase complex, transferring phosphorus-containing groups	Jan-13	285/16877	0.198671003	0.260164409	0.226910312	CDK16	DEGonly	4.555195682
CC	GO:0005938	cell cortex	Jan-13	290/16877	0.201805712	0.260686056	0.227365282	UNC13A	DEGonly	4.476657825
MF	GO:0031625	ubiquitin protein ligase binding	Jan-13	294/16877	0.204305325	0.260686056	0.227365282	HSP90AB1	DEGonly	4.415750916
CC	GO:0034774	secretory granule lumen	Jan-13	297/16877	0.206175291	0.260686056	0.227365282	HSP90AB1	DEGonly	4.371147371
MF	GO:0042277	peptide binding	Jan-13	299/16877	0.20741968	0.260686056	0.227365282	HSP90AB1	DEGonly	4.341908927
CC	GO:0060205	cytoplasmic vesicle lumen	Jan-13	299/16877	0.20741968	0.260686056	0.227365282	HSP90AB1	DEGonly	4.341908927
CC	GO:0031983	vesicle lumen	Jan-13	300/16877	0.208041199	0.260686056	0.227365282	HSP90AB1	DEGonly	4.327435897
CC	GO:0005788	endoplasmic reticulum lumen	Jan-13	303/16877	0.209903058	0.260686056	0.227365282	CHGB	DEGonly	4.284589997
MF	GO:0044389	ubiquitin-like protein ligase binding	Jan-13	311/16877	0.214848281	0.263012351	0.229394231	HSP90AB1	DEGonly	4.174375464
MF	GO:0045296	cadherin binding	Jan-13	315/16877	0.217310163	0.263012351	0.229394231	HSP90AB1	DEGonly	4.121367521
MF	GO:0003729	mRNA binding	Jan-13	326/16877	0.224043647	0.266224704	0.232195982	SRRM3	DEGonly	3.982302973
MF	GO:0042578	phosphoric ester hydrolase activity	Jan-13	348/16877	0.237350481	0.273465272	0.238511065	PTPRD	DEGonly	3.730548187
MF	GO:0106310	protein serine kinase activity	Jan-13	354/16877	0.240942881	0.2741844	0.239138273	CDK16	DEGonly	3.667318557
CC	GO:0098984	neuron to neuron synapse	Jan-13	356/16877	0.242136872	0.2741844	0.239138273	PTPRD	DEGonly	3.646715644
MF	GO:0033218	amide binding	Jan-13	368/16877	0.249264489	0.279786672	0.244024466	HSP90AB1	DEGonly	3.527801003
MF	GO:0048018	receptor ligand activity	Jan-13	389/16877	0.261589115	0.28810541	0.251279906	CHGB	DEGonly	3.337354163
MF	GO:0030546	signaling receptor activator activity	Jan-13	395/16877	0.265075974	0.28810541	0.251279906	CHGB	DEGonly	3.286660175
CC	GO:0043235	receptor complex	Jan-13	395/16877	0.265075974	0.28810541	0.251279906	HSP90AB1	DEGonly	3.286660175
CC	GO:0098978	glutamatergic synapse	Jan-13	404/16877	0.270277774	0.291507839	0.254247438	PTPRD	DEGonly	3.213442498
CC	GO:0016607	nuclear speck	Jan-13	407/16877	0.272004141	0.291507839	0.254247438	CHD5	DEGonly	3.18975619
MF	GO:0004674	protein serine/threonine kinase activity	Jan-13	418/16877	0.278301949	0.295168734	0.257440399	CDK16	DEGonly	3.105815237
MF	GO:0030545	signaling receptor regulator activity	Jan-13	433/16877	0.28680884	0.300421105	0.262021415	CHGB	DEGonly	2.998223486
CC	GO:1990351	transporter complex	Jan-13	453/16877	0.298007408	0.306772332	0.267560831	ATP8A2	DEGonly	2.865851588
MF	GO:0005543	phospholipid binding	Jan-13	465/16877	0.304648405	0.310851032	0.271118193	UNC13A	DEGonly	2.791894127
CC	GO:0043025	neuronal cell body	Jan-13	476/16877	0.310684992	0.314498888	0.274299782	HSP90AB1	DEGonly	2.727375566
CC	GO:0005667	transcription regulator complex	Jan-13	477/16877	0.311231367	0.314498888	0.274299782	CHD5	DEGonly	2.721657797
BP	GO:0001890	placenta development	Feb-13	142/16877	0.005159748	0.234253983	0.204311744	HSP90AB1/SPINT2	DEGonly	18.28494041
BP	GO:0048639	positive regulation of developmental growth	Feb-13	154/16877	0.006040481	0.234253983	0.204311744	ATP8A2/UNC13A	DEGonly	16.86013986
BP	GO:0006470	protein dephosphorylation	Feb-13	203/16877	0.010291409	0.234253983	0.204311744	HSP90AB1/PTPRD	DEGonly	12.79045093
BP	GO:0045927	positive regulation of growth	Feb-13	228/16877	0.01284932	0.234253983	0.204311744	ATP8A2/UNC13A	DEGonly	11.3879892
BP	GO:0022604	regulation of cell morphogenesis	Feb-13	234/16877	0.013500862	0.234253983	0.204311744	PTPRD/UNC13A	DEGonly	11.09598948
BP	GO:0016311	dephosphorylation	Feb-13	296/16877	0.021049174	0.234253983	0.204311744	HSP90AB1/PTPRD	DEGonly	8.771829522
BP	GO:0048638	regulation of developmental growth	Feb-13	307/16877	0.022537822	0.234253983	0.204311744	ATP8A2/UNC13A	DEGonly	8.457529441
BP	GO:0006887	exocytosis	Feb-13	332/16877	0.026080546	0.234253983	0.204311744	CDK16/UNC13A	DEGonly	7.820667285
BP	GO:0031346	positive regulation of cell projection organization	Feb-13	346/16877	0.028158768	0.234253983	0.204311744	PTPRD/ATP8A2	DEGonly	7.5042241
BP	GO:0045332	phospholipid translocation	Jan-13	50/16877	0.037849944	0.234253983	0.204311744	ATP8A2	DEGonly	25.96461538
BP	GO:0007157	heterophilic cell-cell adhesion via plasma membrane cell adhesion molecules	Jan-13	51/16877	0.038593271	0.234253983	0.204311744	PTPRD	DEGonly	25.45550528
BP	GO:0042572	retinol metabolic process	Jan-13	51/16877	0.038593271	0.234253983	0.204311744	ALDH1A1	DEGonly	25.45550528
BP	GO:0035306	positive regulation of dephosphorylation	Jan-13	52/16877	0.039336067	0.234253983	0.204311744	HSP90AB1	DEGonly	24.96597633
BP	GO:0099172	presynapse organization	Jan-13	52/16877	0.039336067	0.234253983	0.204311744	PTPRD	DEGonly	24.96597633
BP	GO:0045428	regulation of nitric oxide biosynthetic process	Jan-13	53/16877	0.040078333	0.234253983	0.204311744	HSP90AB1	DEGonly	24.49492017
BP	GO:2000059	negative regulation of ubiquitin-dependent protein catabolic process	Jan-13	53/16877	0.040078333	0.234253983	0.204311744	HSP90AB1	DEGonly	24.49492017
BP	GO:0048568	embryonic organ development	Feb-13	421/16877	0.040379247	0.234253983	0.204311744	ATP8A2/SPINT2	DEGonly	6.167367075
BP	GO:0034204	lipid translocation	Jan-13	54/16877	0.04082007	0.234253983	0.204311744	ATP8A2	DEGonly	24.04131054
BP	GO:0080164	regulation of nitric oxide metabolic process	Jan-13	55/16877	0.041561278	0.234253983	0.204311744	HSP90AB1	DEGonly	23.6041958
BP	GO:0007528	neuromuscular junction development	Jan-13	56/16877	0.042301957	0.234253983	0.204311744	UNC13A	DEGonly	23.18269231
BP	GO:0010921	regulation of phosphatase activity	Jan-13	56/16877	0.042301957	0.234253983	0.204311744	HSP90AB1	DEGonly	23.18269231
BP	GO:0061178	regulation of insulin secretion involved in cellular response to glucose stimulus	Jan-13	56/16877	0.042301957	0.234253983	0.204311744	CDK16	DEGonly	23.18269231
BP	GO:0050881	musculoskeletal movement	Jan-13	58/16877	0.04378173	0.234253983	0.204311744	ATP8A2	DEGonly	22.38328912
BP	GO:0071709	membrane assembly	Jan-13	58/16877	0.04378173	0.234253983	0.204311744	PTPRD	DEGonly	22.38328912
BP	GO:0097035	regulation of membrane lipid distribution	Jan-13	59/16877	0.044520825	0.234253983	0.204311744	ATP8A2	DEGonly	22.00391134
BP	GO:0010975	regulation of neuron projection development	Feb-13	447/16877	0.045018169	0.234253983	0.204311744	PTPRD/ATP8A2	DEGonly	5.808638789
BP	GO:0040014	regulation of multicellular organism growth	Jan-13	60/16877	0.045259393	0.234253983	0.204311744	ATP8A2	DEGonly	21.63717949
BP	GO:0050879	multicellular organismal movement	Jan-13	60/16877	0.045259393	0.234253983	0.204311744	ATP8A2	DEGonly	21.63717949
BP	GO:0051965	positive regulation of synapse assembly	Jan-13	60/16877	0.045259393	0.234253983	0.204311744	PTPRD	DEGonly	21.63717949
BP	GO:0034605	cellular response to heat	Jan-13	61/16877	0.045997433	0.234253983	0.204311744	HSP90AB1	DEGonly	21.28247163
BP	GO:0009583	detection of light stimulus	Jan-13	62/16877	0.046734947	0.234253983	0.204311744	ATP8A2	DEGonly	20.93920596
BP	GO:0044091	membrane biogenesis	Jan-13	62/16877	0.046734947	0.234253983	0.204311744	PTPRD	DEGonly	20.93920596
BP	GO:0048814	regulation of dendrite morphogenesis	Jan-13	62/16877	0.046734947	0.234253983	0.204311744	PTPRD	DEGonly	20.93920596
BP	GO:0050804	modulation of chemical synaptic transmission	Feb-13	463/16877	0.04796953	0.234253983	0.204311744	PTPRD/UNC13A	DEGonly	5.60790829
BP	GO:0099177	regulation of trans-synaptic signaling	Feb-13	464/16877	0.048156377	0.234253983	0.204311744	PTPRD/UNC13A	DEGonly	5.595822281
BP	GO:0048278	vesicle docking	Jan-13	64/16877	0.048208396	0.234253983	0.204311744	UNC13A	DEGonly	20.28485577
BP	GO:0023061	signal release	Feb-13	468/16877	0.048906543	0.234253983	0.204311744	CDK16/UNC13A	DEGonly	5.54799474
BP	GO:0006809	nitric oxide biosynthetic process	Jan-13	65/16877	0.048944332	0.234253983	0.204311744	HSP90AB1	DEGonly	19.97278107
BP	GO:0008652	amino acid biosynthetic process	Jan-13	65/16877	0.048944332	0.234253983	0.204311744	ALDH1A1	DEGonly	19.97278107
BP	GO:0060042	retina morphogenesis in camera-type eye	Jan-13	65/16877	0.048944332	0.234253983	0.204311744	ATP8A2	DEGonly	19.97278107
BP	GO:0017156	calcium-ion regulated exocytosis	Jan-13	66/16877	0.049679743	0.234253983	0.204311744	UNC13A	DEGonly	19.67016317
BP	GO:0034394	protein localization to cell surface	Jan-13	66/16877	0.049679743	0.234253983	0.204311744	HSP90AB1	DEGonly	19.67016317
BP	GO:0035773	insulin secretion involved in cellular response to glucose stimulus	Jan-13	66/16877	0.049679743	0.234253983	0.204311744	CDK16	DEGonly	19.67016317
BP	GO:1903051	negative regulation of proteolysis involved in protein catabolic process	Jan-13	66/16877	0.049679743	0.234253983	0.204311744	HSP90AB1	DEGonly	19.67016317
BP	GO:0050808	synapse organization	Feb-13	480/16877	0.051183437	0.234253983	0.204311744	PTPRD/UNC13A	DEGonly	5.409294872
BP	GO:0007004	telomere maintenance via telomerase	Jan-13	69/16877	0.051882826	0.234253983	0.204311744	HSP90AB1	DEGonly	18.81493868
BP	GO:0170041	non-proteinogenic amino acid metabolic process	Jan-13	70/16877	0.052616139	0.234253983	0.204311744	ALDH1A1	DEGonly	18.54615385
BP	GO:2000573	positive regulation of DNA biosynthetic process	Jan-13	70/16877	0.052616139	0.234253983	0.204311744	HSP90AB1	DEGonly	18.54615385
BP	GO:0006278	RNA-templated DNA biosynthetic process	Jan-13	71/16877	0.053348929	0.234253983	0.204311744	HSP90AB1	DEGonly	18.28494041
BP	GO:0046209	nitric oxide metabolic process	Jan-13	72/16877	0.054081195	0.234253983	0.204311744	HSP90AB1	DEGonly	18.03098291
BP	GO:2001057	reactive nitrogen species metabolic process	Jan-13	73/16877	0.054812938	0.234253983	0.204311744	HSP90AB1	DEGonly	17.78398314
BP	GO:0006081	cellular aldehyde metabolic process	Jan-13	74/16877	0.055544159	0.234253983	0.204311744	ALDH1A1	DEGonly	17.54365904
BP	GO:0035304	regulation of protein dephosphorylation	Jan-13	76/16877	0.057005034	0.234253983	0.204311744	HSP90AB1	DEGonly	17.08198381
BP	GO:1904029	regulation of cyclin-dependent protein kinase activity	Jan-13	77/16877	0.057734689	0.234253983	0.204311744	HSP90AB1	DEGonly	16.86013986
BP	GO:0010833	telomere maintenance via telomere lengthening	Jan-13	78/16877	0.058463822	0.234253983	0.204311744	HSP90AB1	DEGonly	16.64398422
BP	GO:0051966	regulation of synaptic transmission, glutamatergic	Jan-13	78/16877	0.058463822	0.234253983	0.204311744	UNC13A	DEGonly	16.64398422
BP	GO:0001523	retinoid metabolic process	Jan-13	79/16877	0.059192436	0.234253983	0.204311744	ALDH1A1	DEGonly	16.43330088
BP	GO:0046425	regulation of receptor signaling pathway via JAK-STAT	Jan-13	79/16877	0.059192436	0.234253983	0.204311744	PTPRD	DEGonly	16.43330088
BP	GO:0140029	exocytic process	Jan-13	80/16877	0.059920528	0.234253983	0.204311744	UNC13A	DEGonly	16.22788462
BP	GO:0003407	neural retina development	Jan-13	81/16877	0.0606481	0.234253983	0.204311744	ATP8A2	DEGonly	16.02754036
BP	GO:0032370	positive regulation of lipid transport	Jan-13	82/16877	0.061375153	0.234253983	0.204311744	ATP8A2	DEGonly	15.83208255
BP	GO:0140056	organelle localization by membrane tethering	Jan-13	82/16877	0.061375153	0.234253983	0.204311744	UNC13A	DEGonly	15.83208255
BP	GO:0001892	embryonic placenta development	Jan-13	84/16877	0.0628277	0.234253983	0.204311744	SPINT2	DEGonly	15.45512821
BP	GO:0016101	diterpenoid metabolic process	Jan-13	84/16877	0.0628277	0.234253983	0.204311744	ALDH1A1	DEGonly	15.45512821
BP	GO:1904892	regulation of receptor signaling pathway via STAT	Jan-13	86/16877	0.064278172	0.234253983	0.204311744	PTPRD	DEGonly	15.09570662
BP	GO:0001843	neural tube closure	Jan-13	89/16877	0.066449995	0.234253983	0.204311744	SPINT2	DEGonly	14.58686258
BP	GO:0045104	intermediate filament cytoskeleton organization	Jan-13	89/16877	0.066449995	0.234253983	0.204311744	ATP8A2	DEGonly	14.58686258
BP	GO:0045103	intermediate filament-based process	Jan-13	90/16877	0.067172901	0.234253983	0.204311744	ATP8A2	DEGonly	14.42478632
BP	GO:0060606	tube closure	Jan-13	90/16877	0.067172901	0.234253983	0.204311744	SPINT2	DEGonly	14.42478632
BP	GO:0022406	membrane docking	Jan-13	92/16877	0.068617163	0.234253983	0.204311744	UNC13A	DEGonly	14.11120401
BP	GO:0016079	synaptic vesicle exocytosis	Jan-13	93/16877	0.06933852	0.234253983	0.204311744	UNC13A	DEGonly	13.95947064
BP	GO:0006721	terpenoid metabolic process	Jan-13	95/16877	0.070779687	0.234253983	0.204311744	ALDH1A1	DEGonly	13.66558704
BP	GO:0014020	primary neural tube formation	Jan-13	95/16877	0.070779687	0.234253983	0.204311744	SPINT2	DEGonly	13.66558704
BP	GO:0009408	response to heat	Jan-13	96/16877	0.071499498	0.234253983	0.204311744	HSP90AB1	DEGonly	13.52323718
BP	GO:0015914	phospholipid transport	Jan-13	96/16877	0.071499498	0.234253983	0.204311744	ATP8A2	DEGonly	13.52323718
BP	GO:0090100	positive regulation of transmembrane receptor protein serine/threonine kinase signaling pathway	Jan-13	96/16877	0.071499498	0.234253983	0.204311744	HSP90AB1	DEGonly	13.52323718
BP	GO:0050773	regulation of dendrite development	Jan-13	97/16877	0.072218794	0.234253983	0.204311744	PTPRD	DEGonly	13.38382236
BP	GO:2000177	regulation of neural precursor cell proliferation	Jan-13	97/16877	0.072218794	0.234253983	0.204311744	SPINT2	DEGonly	13.38382236
BP	GO:0007631	feeding behavior	Jan-13	98/16877	0.072937576	0.234253983	0.204311744	ATP8A2	DEGonly	13.24725275
BP	GO:0099175	regulation of postsynapse organization	Jan-13	98/16877	0.072937576	0.234253983	0.204311744	PTPRD	DEGonly	13.24725275
BP	GO:0035303	regulation of dephosphorylation	Jan-13	100/16877	0.074373597	0.234253983	0.204311744	HSP90AB1	DEGonly	12.98230769
BP	GO:0042472	inner ear morphogenesis	Jan-13	101/16877	0.075090838	0.234253983	0.204311744	ATP8A2	DEGonly	12.85376999
BP	GO:0001841	neural tube formation	Jan-13	102/16877	0.075807565	0.234253983	0.204311744	SPINT2	DEGonly	12.72775264
BP	GO:0034308	primary alcohol metabolic process	Jan-13	102/16877	0.075807565	0.234253983	0.204311744	ALDH1A1	DEGonly	12.72775264
BP	GO:1901890	positive regulation of cell junction assembly	Jan-13	103/16877	0.07652378	0.234253983	0.204311744	PTPRD	DEGonly	12.60418223
BP	GO:1905954	positive regulation of lipid localization	Jan-13	103/16877	0.07652378	0.234253983	0.204311744	ATP8A2	DEGonly	12.60418223
BP	GO:1990748	cellular detoxification	Jan-13	103/16877	0.07652378	0.234253983	0.204311744	ALDH1A1	DEGonly	12.60418223
BP	GO:1901796	regulation of signal transduction by p53 class mediator	Jan-13	104/16877	0.077239482	0.234253983	0.204311744	CHD5	DEGonly	12.48298817
BP	GO:0042177	negative regulation of protein catabolic process	Jan-13	108/16877	0.080097174	0.234253983	0.204311744	HSP90AB1	DEGonly	12.02065527
BP	GO:0035249	synaptic transmission, glutamatergic	Jan-13	110/16877	0.081522955	0.234253983	0.204311744	UNC13A	DEGonly	11.8020979
BP	GO:0051963	regulation of synapse assembly	Jan-13	110/16877	0.081522955	0.234253983	0.204311744	PTPRD	DEGonly	11.8020979
BP	GO:0097237	cellular response to toxic substance	Jan-13	113/16877	0.083657802	0.234253983	0.204311744	ALDH1A1	DEGonly	11.48876787
BP	GO:2000278	regulation of DNA biosynthetic process	Jan-13	113/16877	0.083657802	0.234253983	0.204311744	HSP90AB1	DEGonly	11.48876787
BP	GO:0042471	ear morphogenesis	Jan-13	121/16877	0.089328353	0.234253983	0.204311744	ATP8A2	DEGonly	10.72917991
BP	GO:0001838	embryonic epithelial tube formation	Jan-13	122/16877	0.09003489	0.234253983	0.204311744	SPINT2	DEGonly	10.64123581
BP	GO:0032434	regulation of proteasomal ubiquitin-dependent protein catabolic process	Jan-13	122/16877	0.09003489	0.234253983	0.204311744	HSP90AB1	DEGonly	10.64123581
BP	GO:0098754	detoxification	Jan-13	124/16877	0.091446446	0.234253983	0.204311744	ALDH1A1	DEGonly	10.46960298
BP	GO:0006720	isoprenoid metabolic process	Jan-13	128/16877	0.094263496	0.234253983	0.204311744	ALDH1A1	DEGonly	10.14242788
BP	GO:0032368	regulation of lipid transport	Jan-13	128/16877	0.094263496	0.234253983	0.204311744	ATP8A2	DEGonly	10.14242788
BP	GO:0048593	camera-type eye morphogenesis	Jan-13	129/16877	0.094966498	0.234253983	0.204311744	ATP8A2	DEGonly	10.06380441
BP	GO:0071333	cellular response to glucose stimulus	Jan-13	130/16877	0.095668996	0.234253983	0.204311744	CDK16	DEGonly	9.986390533
BP	GO:0009581	detection of external stimulus	Jan-13	132/16877	0.097072482	0.234253983	0.204311744	ATP8A2	DEGonly	9.835081585
BP	GO:0006986	response to unfolded protein	Jan-13	133/16877	0.097773471	0.234253983	0.204311744	HSP90AB1	DEGonly	9.761133603
BP	GO:0006997	nucleus organization	Jan-13	133/16877	0.097773471	0.234253983	0.204311744	CHD5	DEGonly	9.761133603
BP	GO:0071331	cellular response to hexose stimulus	Jan-13	133/16877	0.097773471	0.234253983	0.204311744	CDK16	DEGonly	9.761133603
BP	GO:0072175	epithelial tube formation	Jan-13	134/16877	0.098473957	0.234253983	0.204311744	SPINT2	DEGonly	9.688289323
BP	GO:0009582	detection of abiotic stimulus	Jan-13	135/16877	0.099173941	0.234253983	0.204311744	ATP8A2	DEGonly	9.616524217
BP	GO:0071326	cellular response to monosaccharide stimulus	Jan-13	135/16877	0.099173941	0.234253983	0.204311744	CDK16	DEGonly	9.616524217
BP	GO:0017015	regulation of transforming growth factor beta receptor signaling pathway	Jan-13	137/16877	0.100572405	0.234253983	0.204311744	HSP90AB1	DEGonly	9.476137002
BP	GO:0048813	dendrite morphogenesis	Jan-13	137/16877	0.100572405	0.234253983	0.204311744	PTPRD	DEGonly	9.476137002
BP	GO:0007259	receptor signaling pathway via JAK-STAT	Jan-13	140/16877	0.102666344	0.234253983	0.204311744	PTPRD	DEGonly	9.273076923
BP	GO:0007269	neurotransmitter secretion	Jan-13	140/16877	0.102666344	0.234253983	0.204311744	UNC13A	DEGonly	9.273076923
BP	GO:0035264	multicellular organism growth	Jan-13	140/16877	0.102666344	0.234253983	0.204311744	ATP8A2	DEGonly	9.273076923
BP	GO:0099643	signal release from synapse	Jan-13	140/16877	0.102666344	0.234253983	0.204311744	UNC13A	DEGonly	9.273076923
BP	GO:1903844	regulation of cellular response to transforming growth factor beta stimulus	Jan-13	140/16877	0.102666344	0.234253983	0.204311744	HSP90AB1	DEGonly	9.273076923
BP	GO:0010508	positive regulation of autophagy	Jan-13	144/16877	0.105451263	0.234253983	0.204311744	CDK16	DEGonly	9.015491453
BP	GO:0015748	organophosphate ester transport	Jan-13	145/16877	0.106146245	0.234253983	0.204311744	ATP8A2	DEGonly	8.95331565
BP	GO:0030307	positive regulation of cell growth	Jan-13	146/16877	0.106840729	0.234253983	0.204311744	UNC13A	DEGonly	8.89199157
BP	GO:0071322	cellular response to carbohydrate stimulus	Jan-13	146/16877	0.106840729	0.234253983	0.204311744	CDK16	DEGonly	8.89199157
BP	GO:0120161	regulation of cold-induced thermogenesis	Jan-13	146/16877	0.106840729	0.234253983	0.204311744	ALDH1A1	DEGonly	8.89199157
BP	GO:0035148	tube formation	Jan-13	147/16877	0.107534714	0.234253983	0.204311744	SPINT2	DEGonly	8.831501832
BP	GO:0035966	response to topologically incorrect protein	Jan-13	147/16877	0.107534714	0.234253983	0.204311744	HSP90AB1	DEGonly	8.831501832
BP	GO:0106106	cold-induced thermogenesis	Jan-13	147/16877	0.107534714	0.234253983	0.204311744	ALDH1A1	DEGonly	8.831501832
BP	GO:0016331	morphogenesis of embryonic epithelium	Jan-13	148/16877	0.108228202	0.234253983	0.204311744	SPINT2	DEGonly	8.771829522
BP	GO:0097696	receptor signaling pathway via STAT	Jan-13	148/16877	0.108228202	0.234253983	0.204311744	PTPRD	DEGonly	8.771829522
BP	GO:0001678	intracellular glucose homeostasis	Jan-13	150/16877	0.109613685	0.234253983	0.204311744	CDK16	DEGonly	8.654871795
BP	GO:0010976	positive regulation of neuron projection development	Jan-13	152/16877	0.110997181	0.234253983	0.204311744	ATP8A2	DEGonly	8.540991903
BP	GO:0000723	telomere maintenance	Jan-13	153/16877	0.111688185	0.234253983	0.204311744	HSP90AB1	DEGonly	8.485168426
BP	GO:0120254	olefinic compound metabolic process	Jan-13	154/16877	0.112378693	0.234253983	0.204311744	ALDH1A1	DEGonly	8.43006993
BP	GO:1905952	regulation of lipid localization	Jan-13	154/16877	0.112378693	0.234253983	0.204311744	ATP8A2	DEGonly	8.43006993
BP	GO:0021915	neural tube development	Jan-13	156/16877	0.113758222	0.234253983	0.204311744	SPINT2	DEGonly	8.32199211
BP	GO:0048592	eye morphogenesis	Jan-13	156/16877	0.113758222	0.234253983	0.204311744	ATP8A2	DEGonly	8.32199211
BP	GO:0050905	neuromuscular process	Jan-13	156/16877	0.113758222	0.234253983	0.204311744	ATP8A2	DEGonly	8.32199211
BP	GO:0071772	response to BMP	Jan-13	157/16877	0.114447245	0.234253983	0.204311744	SPINT2	DEGonly	8.268985791
BP	GO:0071773	cellular response to BMP stimulus	Jan-13	157/16877	0.114447245	0.234253983	0.204311744	SPINT2	DEGonly	8.268985791
BP	GO:0032200	telomere organization	Jan-13	158/16877	0.115135772	0.234253983	0.204311744	HSP90AB1	DEGonly	8.216650438
BP	GO:0060041	retina development in camera-type eye	Jan-13	159/16877	0.115823806	0.234253983	0.204311744	ATP8A2	DEGonly	8.164973391
BP	GO:0050796	regulation of insulin secretion	Jan-13	161/16877	0.117198392	0.234253983	0.204311744	CDK16	DEGonly	8.063545151
BP	GO:0061351	neural precursor cell proliferation	Jan-13	162/16877	0.117884945	0.234253983	0.204311744	SPINT2	DEGonly	8.01377018
BP	GO:1990845	adaptive thermogenesis	Jan-13	162/16877	0.117884945	0.234253983	0.204311744	ALDH1A1	DEGonly	8.01377018
BP	GO:2000058	regulation of ubiquitin-dependent protein catabolic process	Jan-13	163/16877	0.118571005	0.234253983	0.204311744	HSP90AB1	DEGonly	7.964605946
BP	GO:0009266	response to temperature stimulus	Jan-13	164/16877	0.119256573	0.234253983	0.204311744	HSP90AB1	DEGonly	7.916041276
BP	GO:0021953	central nervous system neuron differentiation	Jan-13	170/16877	0.123359653	0.238660635	0.20815514	CHD5	DEGonly	7.636651584
BP	GO:0072331	signal transduction by p53 class mediator	Jan-13	171/16877	0.124041782	0.23878043	0.208259623	CHD5	DEGonly	7.591992803
BP	GO:1990138	neuron projection extension	Jan-13	175/16877	0.1267654	0.23886454	0.208332982	UNC13A	DEGonly	7.418461538
BP	GO:0001659	temperature homeostasis	Jan-13	176/16877	0.127445082	0.23886454	0.208332982	ALDH1A1	DEGonly	7.376311189
BP	GO:0061136	regulation of proteasomal protein catabolic process	Jan-13	180/16877	0.13015893	0.23886454	0.208332982	HSP90AB1	DEGonly	7.212393162
BP	GO:0071897	DNA biosynthetic process	Jan-13	180/16877	0.13015893	0.23886454	0.208332982	HSP90AB1	DEGonly	7.212393162
BP	GO:0006941	striated muscle contraction	Jan-13	181/16877	0.130836173	0.23886454	0.208332982	ATP8A2	DEGonly	7.172545686
BP	GO:0022408	negative regulation of cell-cell adhesion	Jan-13	181/16877	0.130836173	0.23886454	0.208332982	SPINT2	DEGonly	7.172545686
BP	GO:0061138	morphogenesis of a branching epithelium	Jan-13	181/16877	0.130836173	0.23886454	0.208332982	SPINT2	DEGonly	7.172545686
BP	GO:0009749	response to glucose	Jan-13	182/16877	0.13151293	0.23886454	0.208332982	CDK16	DEGonly	7.133136095
BP	GO:0051701	biological process involved in interaction with host	Jan-13	185/16877	0.133540283	0.23886454	0.208332982	HSP90AB1	DEGonly	7.017463617
BP	GO:0007286	spermatid development	Jan-13	187/16877	0.134889423	0.23886454	0.208332982	CHD5	DEGonly	6.942410531
BP	GO:0009746	response to hexose	Jan-13	187/16877	0.134889423	0.23886454	0.208332982	CDK16	DEGonly	6.942410531
BP	GO:0090276	regulation of peptide hormone secretion	Jan-13	187/16877	0.134889423	0.23886454	0.208332982	CDK16	DEGonly	6.942410531
BP	GO:0099173	postsynapse organization	Jan-13	188/16877	0.135563266	0.23886454	0.208332982	PTPRD	DEGonly	6.905482815
BP	GO:0002791	regulation of peptide secretion	Jan-13	189/16877	0.136236625	0.23886454	0.208332982	CDK16	DEGonly	6.868945869
BP	GO:0031396	regulation of protein ubiquitination	Jan-13	189/16877	0.136236625	0.23886454	0.208332982	HSP90AB1	DEGonly	6.868945869
BP	GO:0048839	inner ear development	Jan-13	189/16877	0.136236625	0.23886454	0.208332982	ATP8A2	DEGonly	6.868945869
BP	GO:0051650	establishment of vesicle localization	Jan-13	190/16877	0.136909499	0.23886454	0.208332982	UNC13A	DEGonly	6.832793522
BP	GO:0090087	regulation of peptide transport	Jan-13	191/16877	0.137581889	0.23886454	0.208332982	CDK16	DEGonly	6.797019734
BP	GO:0030073	insulin secretion	Jan-13	192/16877	0.138253796	0.23886454	0.208332982	CDK16	DEGonly	6.76161859
BP	GO:0034284	response to monosaccharide	Jan-13	194/16877	0.13959616	0.23886454	0.208332982	CDK16	DEGonly	6.691911182
BP	GO:0048515	spermatid differentiation	Jan-13	194/16877	0.13959616	0.23886454	0.208332982	CHD5	DEGonly	6.691911182
BP	GO:0099504	synaptic vesicle cycle	Jan-13	194/16877	0.13959616	0.23886454	0.208332982	UNC13A	DEGonly	6.691911182
BP	GO:0022618	protein-RNA complex assembly	Jan-13	196/16877	0.140936593	0.239033429	0.208480284	HSP90AB1	DEGonly	6.623626374
BP	GO:0050821	protein stabilization	Jan-13	196/16877	0.140936593	0.239033429	0.208480284	HSP90AB1	DEGonly	6.623626374
BP	GO:0001763	morphogenesis of a branching structure	Jan-13	197/16877	0.141606087	0.239115542	0.208551901	SPINT2	DEGonly	6.590003905
BP	GO:0007179	transforming growth factor beta receptor signaling pathway	Jan-13	199/16877	0.14294363	0.239275206	0.208691157	HSP90AB1	DEGonly	6.52377271
BP	GO:0006457	protein folding	Jan-13	201/16877	0.144279249	0.239428925	0.208825228	HSP90AB1	DEGonly	6.458859548
BP	GO:0007416	synapse assembly	Jan-13	201/16877	0.144279249	0.239428925	0.208825228	PTPRD	DEGonly	6.458859548
BP	GO:0006836	neurotransmitter transport	Jan-13	202/16877	0.144946337	0.239503604	0.208890362	UNC13A	DEGonly	6.426884996
BP	GO:0045861	negative regulation of proteolysis	Jan-13	203/16877	0.145612946	0.239576855	0.20895425	HSP90AB1	DEGonly	6.395225464
BP	GO:0071826	protein-RNA complex organization	Jan-13	206/16877	0.147609894	0.239855947	0.209197668	HSP90AB1	DEGonly	6.302091113
BP	GO:1901888	regulation of cell junction assembly	Jan-13	206/16877	0.147609894	0.239855947	0.209197668	PTPRD	DEGonly	6.302091113
BP	GO:0002064	epithelial cell development	Jan-13	207/16877	0.148274586	0.239855947	0.209197668	SPINT2	DEGonly	6.271646228
BP	GO:0007601	visual perception	Jan-13	207/16877	0.148274586	0.239855947	0.209197668	ATP8A2	DEGonly	6.271646228
BP	GO:0051648	vesicle localization	Jan-13	209/16877	0.149602533	0.240991529	0.2101881	UNC13A	DEGonly	6.211630475
BP	GO:0050953	sensory perception of light stimulus	Jan-13	211/16877	0.15092857	0.241265941	0.210427437	ATP8A2	DEGonly	6.152752461
BP	GO:0009612	response to mechanical stimulus	Jan-13	212/16877	0.151590872	0.241265941	0.210427437	ATP8A2	DEGonly	6.123730044
BP	GO:1902115	regulation of organelle assembly	Jan-13	213/16877	0.152252697	0.241265941	0.210427437	PTPRD	DEGonly	6.094980137
BP	GO:0043583	ear development	Jan-13	214/16877	0.152914046	0.241265941	0.210427437	ATP8A2	DEGonly	6.066498922
BP	GO:0099003	vesicle-mediated transport in synapse	Jan-13	216/16877	0.154235315	0.241265941	0.210427437	UNC13A	DEGonly	6.010327635
BP	GO:0045055	regulated exocytosis	Jan-13	217/16877	0.154895236	0.241265941	0.210427437	UNC13A	DEGonly	5.982630273
BP	GO:0009743	response to carbohydrate	Jan-13	218/16877	0.155554681	0.241265941	0.210427437	CDK16	DEGonly	5.955187015
BP	GO:0007163	establishment or maintenance of cell polarity	Jan-13	219/16877	0.156213652	0.241265941	0.210427437	SPINT2	DEGonly	5.92799438
BP	GO:1903050	regulation of proteolysis involved in protein catabolic process	Jan-13	219/16877	0.156213652	0.241265941	0.210427437	HSP90AB1	DEGonly	5.92799438
BP	GO:0007596	blood coagulation	Jan-13	220/16877	0.156872147	0.241265941	0.210427437	TFPI2	DEGonly	5.901048951
BP	GO:0009636	response to toxic substance	Jan-13	223/16877	0.15884479	0.241265941	0.210427437	ALDH1A1	DEGonly	5.821662642
BP	GO:0050817	coagulation	Jan-13	223/16877	0.15884479	0.241265941	0.210427437	TFPI2	DEGonly	5.821662642
BP	GO:0007599	hemostasis	Jan-13	226/16877	0.160813171	0.241265941	0.210427437	TFPI2	DEGonly	5.744383935
BP	GO:0048588	developmental cell growth	Jan-13	227/16877	0.161468352	0.241265941	0.210427437	UNC13A	DEGonly	5.719078279
BP	GO:0042445	hormone metabolic process	Jan-13	228/16877	0.162123062	0.241265941	0.210427437	ALDH1A1	DEGonly	5.693994602
BP	GO:0030072	peptide hormone secretion	Jan-13	230/16877	0.163431065	0.241265941	0.210427437	CDK16	DEGonly	5.644481605
BP	GO:0016358	dendrite development	Jan-13	231/16877	0.16408436	0.241265941	0.210427437	PTPRD	DEGonly	5.62004662
BP	GO:0042593	glucose homeostasis	Jan-13	232/16877	0.164737184	0.241265941	0.210427437	CDK16	DEGonly	5.595822281
BP	GO:1903320	regulation of protein modification by small protein conjugation or removal	Jan-13	232/16877	0.164737184	0.241265941	0.210427437	HSP90AB1	DEGonly	5.595822281
BP	GO:0033500	carbohydrate homeostasis	Jan-13	233/16877	0.165389537	0.241265941	0.210427437	CDK16	DEGonly	5.571805877
BP	GO:0002790	peptide secretion	Jan-13	234/16877	0.166041419	0.241265941	0.210427437	CDK16	DEGonly	5.54799474
BP	GO:0050807	regulation of synapse organization	Jan-13	235/16877	0.166692832	0.241265941	0.210427437	PTPRD	DEGonly	5.524386252
BP	GO:1901873	regulation of post-translational protein modification	Jan-13	237/16877	0.167994249	0.241368169	0.210516598	HSP90AB1	DEGonly	5.477766959
BP	GO:0050769	positive regulation of neurogenesis	Jan-13	238/16877	0.168644253	0.241368169	0.210516598	PTPRD	DEGonly	5.454751131
BP	GO:0060560	developmental growth involved in morphogenesis	Jan-13	238/16877	0.168644253	0.241368169	0.210516598	UNC13A	DEGonly	5.454751131
BP	GO:0050803	regulation of synapse structure or activity	Jan-13	241/16877	0.170591455	0.242379562	0.211398715	PTPRD	DEGonly	5.386849665
BP	GO:0045860	positive regulation of protein kinase activity	Jan-13	242/16877	0.171239586	0.242379562	0.211398715	HSP90AB1	DEGonly	5.364589955
BP	GO:0046883	regulation of hormone secretion	Jan-13	242/16877	0.171239586	0.242379562	0.211398715	CDK16	DEGonly	5.364589955
BP	GO:0050906	detection of stimulus involved in sensory perception	Jan-13	244/16877	0.172534447	0.243317809	0.212217037	ATP8A2	DEGonly	5.320617907
BP	GO:0001894	tissue homeostasis	Jan-13	247/16877	0.174473236	0.24426253	0.213041003	ALDH1A1	DEGonly	5.255995017
BP	GO:0060249	anatomical structure homeostasis	Jan-13	247/16877	0.174473236	0.24426253	0.213041003	ALDH1A1	DEGonly	5.255995017
BP	GO:0050708	regulation of protein secretion	Jan-13	252/16877	0.177695235	0.246977131	0.215408626	CDK16	DEGonly	5.151709402
BP	GO:0071560	cellular response to transforming growth factor beta stimulus	Jan-13	252/16877	0.177695235	0.246977131	0.215408626	HSP90AB1	DEGonly	5.151709402
BP	GO:0090092	regulation of transmembrane receptor protein serine/threonine kinase signaling pathway	Jan-13	254/16877	0.178980781	0.247866668	0.216184463	HSP90AB1	DEGonly	5.111144761
BP	GO:1901136	carbohydrate derivative catabolic process	Jan-13	255/16877	0.179622858	0.247866668	0.216184463	ALDH1A1	DEGonly	5.091101056
BP	GO:0015833	peptide transport	Jan-13	257/16877	0.180905622	0.248745231	0.216950728	CDK16	DEGonly	5.051481592
BP	GO:0071559	response to transforming growth factor beta	Jan-13	259/16877	0.182186535	0.249591008	0.217688398	HSP90AB1	DEGonly	5.012474012
BP	GO:0090596	sensory organ morphogenesis	Jan-13	266/16877	0.186655182	0.252098257	0.219875172	ATP8A2	DEGonly	4.880566802
BP	GO:0001818	negative regulation of cytokine production	Jan-13	268/16877	0.187927792	0.252098257	0.219875172	HSP90AB1	DEGonly	4.844144661
BP	GO:0006520	amino acid metabolic process	Jan-13	268/16877	0.187927792	0.252098257	0.219875172	ALDH1A1	DEGonly	4.844144661
BP	GO:0048562	embryonic organ morphogenesis	Jan-13	270/16877	0.189198564	0.252862025	0.220541315	ATP8A2	DEGonly	4.808262108
BP	GO:0043588	skin development	Jan-13	272/16877	0.1904675	0.252862025	0.220541315	ATP8A2	DEGonly	4.77290724
BP	GO:0098742	cell-cell adhesion via plasma-membrane adhesion molecules	Jan-13	272/16877	0.1904675	0.252862025	0.220541315	PTPRD	DEGonly	4.77290724
BP	GO:0007162	negative regulation of cell adhesion	Jan-13	277/16877	0.193631824	0.256179561	0.223434805	SPINT2	DEGonly	4.68675368
BP	GO:0044403	biological process involved in symbiotic interaction	Jan-13	279/16877	0.194894354	0.256966871	0.224121481	HSP90AB1	DEGonly	4.653156879
BP	GO:0051962	positive regulation of nervous system development	Jan-13	285/16877	0.198671003	0.260164409	0.226910312	PTPRD	DEGonly	4.555195682
BP	GO:0033674	positive regulation of kinase activity	Jan-13	287/16877	0.199926248	0.260686056	0.227365282	HSP90AB1	DEGonly	4.523452158
BP	GO:2000146	negative regulation of cell motility	Jan-13	290/16877	0.201805712	0.260686056	0.227365282	SPINT2	DEGonly	4.476657825
BP	GO:0042886	amide transport	Jan-13	293/16877	0.2036811	0.260686056	0.227365282	CDK16	DEGonly	4.430821738
BP	GO:0019058	viral life cycle	Jan-13	295/16877	0.204929098	0.260686056	0.227365282	HSP90AB1	DEGonly	4.400782269
BP	GO:0051054	positive regulation of DNA metabolic process	Jan-13	295/16877	0.204929098	0.260686056	0.227365282	HSP90AB1	DEGonly	4.400782269
BP	GO:0046879	hormone secretion	Jan-13	296/16877	0.20555242	0.260686056	0.227365282	CDK16	DEGonly	4.385914761
BP	GO:0009416	response to light stimulus	Jan-13	302/16877	0.209282888	0.260686056	0.227365282	ATP8A2	DEGonly	4.298777382
BP	GO:0031647	regulation of protein stability	Jan-13	302/16877	0.209282888	0.260686056	0.227365282	HSP90AB1	DEGonly	4.298777382
BP	GO:0090287	regulation of cellular response to growth factor stimulus	Jan-13	303/16877	0.209903058	0.260686056	0.227365282	HSP90AB1	DEGonly	4.284589997
BP	GO:0009914	hormone transport	Jan-13	307/16877	0.212379252	0.262913222	0.229307772	CDK16	DEGonly	4.228764721
BP	GO:0046394	carboxylic acid biosynthetic process	Jan-13	311/16877	0.214848281	0.263012351	0.229394231	ALDH1A1	DEGonly	4.174375464
BP	GO:0030198	extracellular matrix organization	Jan-13	312/16877	0.21546442	0.263012351	0.229394231	SPINT2	DEGonly	4.160996055
BP	GO:0043062	extracellular structure organization	Jan-13	313/16877	0.216080114	0.263012351	0.229394231	SPINT2	DEGonly	4.147702138
BP	GO:0016053	organic acid biosynthetic process	Jan-13	314/16877	0.216695361	0.263012351	0.229394231	ALDH1A1	DEGonly	4.134492896
BP	GO:0045229	external encapsulating structure organization	Jan-13	314/16877	0.216695361	0.263012351	0.229394231	SPINT2	DEGonly	4.134492896
BP	GO:0031331	positive regulation of cellular catabolic process	Jan-13	316/16877	0.217924519	0.263012351	0.229394231	CDK16	DEGonly	4.108325219
BP	GO:0021700	developmental maturation	Jan-13	322/16877	0.221601319	0.266224704	0.232195982	UNC13A	DEGonly	4.031772575
BP	GO:0040013	negative regulation of locomotion	Jan-13	323/16877	0.222212565	0.266224704	0.232195982	SPINT2	DEGonly	4.019290307
BP	GO:0060562	epithelial tube morphogenesis	Jan-13	324/16877	0.222823368	0.266224704	0.232195982	SPINT2	DEGonly	4.00688509
BP	GO:0141091	transforming growth factor beta receptor superfamily signaling pathway	Jan-13	326/16877	0.224043647	0.266224704	0.232195982	HSP90AB1	DEGonly	3.982302973
BP	GO:0043010	camera-type eye development	Jan-13	331/16877	0.227086609	0.268686682	0.234343271	ATP8A2	DEGonly	3.922147339
BP	GO:0007281	germ cell development	Jan-13	333/16877	0.228300707	0.268686682	0.234343271	CHD5	DEGonly	3.898590899
BP	GO:0006936	muscle contraction	Jan-13	334/16877	0.228907095	0.268686682	0.234343271	ATP8A2	DEGonly	3.886918471
BP	GO:0009895	negative regulation of catabolic process	Jan-13	334/16877	0.228907095	0.268686682	0.234343271	HSP90AB1	DEGonly	3.886918471
BP	GO:0010506	regulation of autophagy	Jan-13	342/16877	0.233742392	0.273465272	0.238511065	CDK16	DEGonly	3.795996401
BP	GO:0007178	transmembrane receptor protein serine/threonine kinase signaling pathway	Jan-13	346/16877	0.236149531	0.273465272	0.238511065	HSP90AB1	DEGonly	3.75211205
BP	GO:0009306	protein secretion	Jan-13	346/16877	0.236149531	0.273465272	0.238511065	CDK16	DEGonly	3.75211205
BP	GO:0042176	regulation of protein catabolic process	Jan-13	346/16877	0.236149531	0.273465272	0.238511065	HSP90AB1	DEGonly	3.75211205
BP	GO:0035592	establishment of protein localization to extracellular region	Jan-13	347/16877	0.236750224	0.273465272	0.238511065	CDK16	DEGonly	3.741299047
BP	GO:0006066	alcohol metabolic process	Jan-13	349/16877	0.237950302	0.273465272	0.238511065	ALDH1A1	DEGonly	3.719858938
BP	GO:0050878	regulation of body fluid levels	Jan-13	353/16877	0.240345235	0.2741844	0.239138273	TFPI2	DEGonly	3.677707562
BP	GO:0071692	protein localization to extracellular region	Jan-13	354/16877	0.240942881	0.2741844	0.239138273	CDK16	DEGonly	3.667318557
BP	GO:0051347	positive regulation of transferase activity	Jan-13	356/16877	0.242136872	0.2741844	0.239138273	HSP90AB1	DEGonly	3.646715644
BP	GO:0016050	vesicle organization	Jan-13	358/16877	0.24332913	0.274726437	0.239611028	UNC13A	DEGonly	3.626342931
BP	GO:0051606	detection of stimulus	Jan-13	361/16877	0.24511427	0.275932731	0.240663134	ATP8A2	DEGonly	3.596207117
BP	GO:0050767	regulation of neurogenesis	Jan-13	375/16877	0.253393638	0.283428967	0.247201205	PTPRD	DEGonly	3.461948718
BP	GO:0001654	eye development	Jan-13	376/16877	0.253981802	0.283428967	0.247201205	ATP8A2	DEGonly	3.452741408
BP	GO:0043161	proteasome-mediated ubiquitin-dependent protein catabolic process	Jan-13	379/16877	0.255743729	0.284400924	0.248048926	HSP90AB1	DEGonly	3.425411001
BP	GO:0150063	visual system development	Jan-13	380/16877	0.256330184	0.284400924	0.248048926	ATP8A2	DEGonly	3.416396761
BP	GO:0048880	sensory system development	Jan-13	386/16877	0.259839964	0.287466627	0.250722772	ATP8A2	DEGonly	3.363292148
BP	GO:0001701	in utero embryonic development	Jan-13	391/16877	0.262753094	0.28810541	0.251279906	SPINT2	DEGonly	3.320283297
BP	GO:0030900	forebrain development	Jan-13	392/16877	0.263334449	0.28810541	0.251279906	CHD5	DEGonly	3.311813187
BP	GO:0001558	regulation of cell growth	Jan-13	393/16877	0.26391538	0.28810541	0.251279906	UNC13A	DEGonly	3.303386181
BP	GO:0016032	viral process	Jan-13	396/16877	0.265655637	0.28810541	0.251279906	HSP90AB1	DEGonly	3.278360528
BP	GO:0009314	response to radiation	Jan-13	407/16877	0.272004141	0.291507839	0.254247438	ATP8A2	DEGonly	3.18975619
BP	GO:0042060	wound healing	Jan-13	407/16877	0.272004141	0.291507839	0.254247438	TFPI2	DEGonly	3.18975619
BP	GO:0006869	lipid transport	Jan-13	408/16877	0.272578758	0.291507839	0.254247438	ATP8A2	DEGonly	3.18193816
BP	GO:0003012	muscle system process	Jan-13	417/16877	0.277731506	0.295168734	0.257440399	ATP8A2	DEGonly	3.113263236
BP	GO:0051223	regulation of protein transport	Jan-13	417/16877	0.277731506	0.295168734	0.257440399	CDK16	DEGonly	3.113263236
BP	GO:0051345	positive regulation of hydrolase activity	Jan-13	427/16877	0.283417253	0.299768248	0.261452006	HSP90AB1	DEGonly	3.04035309
BP	GO:0010720	positive regulation of cell development	Jan-13	430/16877	0.285114903	0.29991595	0.261580828	PTPRD	DEGonly	3.019141324
BP	GO:0022412	cellular process involved in reproduction in multicellular organism	Jan-13	430/16877	0.285114903	0.29991595	0.261580828	CHD5	DEGonly	3.019141324
BP	GO:0034329	cell junction assembly	Jan-13	435/16877	0.287936072	0.300421105	0.262021415	PTPRD	DEGonly	2.98443855
BP	GO:0045859	regulation of protein kinase activity	Jan-13	435/16877	0.287936072	0.300421105	0.262021415	HSP90AB1	DEGonly	2.98443855
BP	GO:0007409	axonogenesis	Jan-13	447/16877	0.294665	0.30636358	0.267204326	ATP8A2	DEGonly	2.904319394
BP	GO:0051960	regulation of nervous system development	Jan-13	448/16877	0.295223087	0.30636358	0.267204326	PTPRD	DEGonly	2.897836538
BP	GO:0022613	ribonucleoprotein complex biogenesis	Jan-13	450/16877	0.296338036	0.306693935	0.267492455	HSP90AB1	DEGonly	2.884957265
BP	GO:0010876	lipid localization	Jan-13	453/16877	0.298007408	0.306772332	0.267560831	ATP8A2	DEGonly	2.865851588
BP	GO:0051656	establishment of organelle localization	Jan-13	457/16877	0.300227551	0.308233619	0.268835337	UNC13A	DEGonly	2.840767548
BP	GO:0022407	regulation of cell-cell adhesion	Jan-13	460/16877	0.301888403	0.309114455	0.269603585	SPINT2	DEGonly	2.822240803
BP	GO:0016049	cell growth	Jan-13	466/16877	0.305199195	0.310851032	0.271118193	UNC13A	DEGonly	2.785902938
BP	GO:1903829	positive regulation of protein localization	Jan-13	471/16877	0.307947111	0.312822263	0.272837463	HSP90AB1	DEGonly	2.756328597
BP	GO:0044089	positive regulation of cellular component biogenesis	Jan-13	483/16877	0.31450123	0.316689955	0.276210788	PTPRD	DEGonly	2.687848384
BP	GO:0002009	morphogenesis of an epithelium	Jan-13	484/16877	0.315044812	0.316689955	0.276210788	SPINT2	DEGonly	2.682294978
BP	GO:0043549	regulation of kinase activity	Jan-13	495/16877	0.320998011	0.320998011	0.27996819	HSP90AB1	DEGonly	2.622688423
BP	GO:0051052	regulation of DNA metabolic process	Jan-13	495/16877	0.320998011	0.320998011	0.27996819	HSP90AB1	DEGonly	2.622688423
MF	GO:0001216	DNA-binding transcription activator activity	18/37	447/16877	3.26E-19	2.77E-16	2.42E-16	MEF2D/E2F1/NR1H3/ZNF76/ZNF384/ETV5/MAFB/RFXAP/MEF2C/CREB1/MEF2A/ELK1/ETV4/MAFF/MEIS1/FOSL1/NFYC/ATF6B	Group1	18.36785779
MF	GO:0001228	DNA-binding transcription activator activity, RNA polymerase II-specific	17/37	441/16877	8.96E-18	3.80E-15	3.32E-15	MEF2D/NR1H3/ZNF76/ZNF384/ETV5/MAFB/RFXAP/MEF2C/CREB1/MEF2A/ELK1/ETV4/MAFF/MEIS1/FOSL1/NFYC/ATF6B	Group1	17.58344058
CC	GO:0005667	transcription regulator complex	15/37	477/16877	2.50E-14	7.06E-12	6.17E-12	E2F1/NR1H3/MAFB/HEY2/RFXAP/ZFHX3/CREB1/MEF2A/NFIL3/MAFF/MEIS1/MAX/FOSL1/NFYC/ATF6B	Group1	14.34387217
CC	GO:0090575	RNA polymerase II transcription regulator complex	Nov-37	233/16877	1.71E-12	3.62E-10	3.17E-10	E2F1/NR1H3/MAFB/RFXAP/CREB1/NFIL3/MAFF/MAX/FOSL1/NFYC/ATF6B	Group1	21.53427677
MF	GO:0140297	DNA-binding transcription factor binding	Sep-37	460/16877	4.85E-07	8.22E-05	7.18E-05	MEF2D/E2F1/HEY2/MEF2C/CREB1/MEF2A/ZBTB7A/ELK1/MAX	Group1	8.924383079
MF	GO:0001227	DNA-binding transcription repressor activity, RNA polymerase II-specific	Jul-37	255/16877	1.16E-06	0.000163601	0.000142968	BCL11A/SCRT1/HEY2/ZFHX3/NFIL3/ZBTB7A/MAX	Group1	12.52135665
MF	GO:0001217	DNA-binding transcription repressor activity	Jul-37	264/16877	1.46E-06	0.000176766	0.000154472	BCL11A/SCRT1/HEY2/ZFHX3/NFIL3/ZBTB7A/MAX	Group1	12.09449222
MF	GO:0061629	RNA polymerase II-specific DNA-binding transcription factor binding	Jul-37	332/16877	6.63E-06	0.000596516	0.000521285	MEF2D/HEY2/MEF2C/CREB1/MEF2A/ZBTB7A/ELK1	Group1	9.617307066
MF	GO:0042826	histone deacetylase binding	Apr-37	117/16877	0.00012142	0.006572416	0.005743521	MEF2D/HEY2/MEF2C/MEF2A	Group1	15.59436359
MF	GO:0004879	nuclear receptor activity	Mar-37	52/16877	0.000199074	0.0089337	0.007807007	NR1H3/RORA/ESRRA	Group1	26.31548857
MF	GO:0098531	ligand-activated transcription factor activity	Mar-37	53/16877	0.0002107	0.0089337	0.007807007	NR1H3/RORA/ESRRA	Group1	25.81896991
MF	GO:0005496	steroid binding	Mar-37	104/16877	0.001516805	0.034763522	0.030379245	NR1H3/RORA/ESRRA	Group1	13.15774428
MF	GO:0046982	protein heterodimerization activity	Apr-37	242/16877	0.00187829	0.038848531	0.033949064	MEF2D/MEF2C/MEF2A/NFYC	Group1	7.539423721
MF	GO:0032934	sterol binding	Feb-37	65/16877	0.008918622	0.102803609	0.089838308	NR1H3/RORA	Group1	14.03492723
CC	GO:0017053	transcription repressor complex	Feb-37	73/16877	0.011145368	0.114107619	0.099716688	HEY2/MAX	Group1	12.49685302
MF	GO:0046332	SMAD binding	Feb-37	77/16877	0.012341349	0.120518719	0.105319238	MEF2A/ZBTB7A	Group1	11.84766585
MF	GO:0001221	transcription coregulator binding	Feb-37	113/16877	0.025408949	0.178072637	0.155614618	ZBTB7A/RORA	Group1	8.073188232
MF	GO:0140993	histone modifying activity	Feb-37	197/16877	0.06917899	0.355538079	0.31069862	SETBP1/PHF8	Group1	4.630813555
MF	GO:0015485	cholesterol binding	Jan-37	51/16877	0.106043382	0.379989159	0.332065998	NR1H3	Group1	8.943826179
MF	GO:0030374	nuclear receptor coactivator activity	Jan-37	55/16877	0.113881343	0.379989159	0.332065998	ELK1	Group1	8.293366093
MF	GO:0016706	2-oxoglutarate-dependent dioxygenase activity	Jan-37	57/16877	0.117775209	0.379989159	0.332065998	PHF8	Group1	8.002370792
CC	GO:0043073	germ cell nucleus	Jan-37	59/16877	0.121652425	0.379989159	0.332065998	LHX8	Group1	7.731103985
MF	GO:0016279	protein-lysine N-methyltransferase activity	Jan-37	61/16877	0.125513059	0.379989159	0.332065998	SETBP1	Group1	7.477625166
MF	GO:0016278	lysine N-methyltransferase activity	Jan-37	62/16877	0.12743718	0.379989159	0.332065998	SETBP1	Group1	7.357018309
MF	GO:0042054	histone methyltransferase activity	Jan-37	64/16877	0.131273072	0.379989159	0.332065998	SETBP1	Group1	7.127111486
MF	GO:1990841	promoter-specific chromatin binding	Jan-37	64/16877	0.131273072	0.379989159	0.332065998	FOSL1	Group1	7.127111486
CC	GO:0035097	histone methyltransferase complex	Jan-37	68/16877	0.138895697	0.379989159	0.332065998	MAX	Group1	6.707869634
MF	GO:0035064	methylated histone binding	Jan-37	76/16877	0.153946209	0.379989159	0.332065998	PHF8	Group1	6.001778094
MF	GO:0140034	methylation-dependent protein binding	Jan-37	78/16877	0.15766866	0.379989159	0.332065998	PHF8	Group1	5.847886348
MF	GO:0008013	beta-catenin binding	Jan-37	84/16877	0.168740656	0.379989159	0.332065998	RORA	Group1	5.43018018
MF	GO:0043178	alcohol binding	Jan-37	88/16877	0.176043181	0.379989159	0.332065998	NR1H3	Group1	5.183353808
CC	GO:0045171	intercellular bridge	Jan-37	88/16877	0.176043181	0.379989159	0.332065998	ESRRA	Group1	5.183353808
MF	GO:0051213	dioxygenase activity	Jan-37	89/16877	0.177859036	0.379989159	0.332065998	PHF8	Group1	5.125113878
CC	GO:0035861	site of double-strand break	Jan-37	90/16877	0.179670998	0.379989159	0.332065998	ZBTB7A	Group1	5.068168168
CC	GO:0016528	sarcoplasm	Jan-37	91/16877	0.181479074	0.379989159	0.332065998	MEF2C	Group1	5.012474012
MF	GO:0008276	protein methyltransferase activity	Jan-37	93/16877	0.185083601	0.379989159	0.332065998	SETBP1	Group1	4.904678872
CC	GO:0070603	SWI/SNF superfamily-type complex	Jan-37	93/16877	0.185083601	0.379989159	0.332065998	BCL11A	Group1	4.904678872
MF	GO:0008170	N-methyltransferase activity	Jan-37	95/16877	0.188672682	0.379989159	0.332065998	SETBP1	Group1	4.801422475
CC	GO:0034708	methyltransferase complex	Jan-37	98/16877	0.194027483	0.379989159	0.332065998	MAX	Group1	4.654440154
MF	GO:0031490	chromatin DNA binding	Jan-37	99/16877	0.195804763	0.38047297	0.332488792	NR1H3	Group1	4.607425607
CC	GO:0043679	axon terminus	Jan-37	107/16877	0.209886386	0.38276055	0.334487869	ELK1	Group1	4.262945188
CC	GO:0016607	nuclear speck	Feb-37	407/16877	0.224136135	0.392701327	0.343174943	RFXAP/MEF2C	Group1	2.241450296
CC	GO:0090734	site of DNA damage	Jan-37	118/16877	0.228857522	0.393653506	0.344007036	ZBTB7A	Group1	3.865551993
CC	GO:0044306	neuron projection terminus	Jan-37	123/16877	0.237333547	0.395649821	0.345751581	ELK1	Group1	3.708415733
CC	GO:0016363	nuclear matrix	Jan-37	127/16877	0.244049036	0.395649821	0.345751581	BCL11A	Group1	3.591615237
MF	GO:0016922	nuclear receptor binding	Jan-37	132/16877	0.252362528	0.395649821	0.345751581	ZBTB7A	Group1	3.455569206
CC	GO:1902554	serine/threonine protein kinase complex	Jan-37	133/16877	0.254014519	0.395649821	0.345751581	ZBTB7A	Group1	3.429587482
MF	GO:0005506	iron ion binding	Jan-37	142/16877	0.268723493	0.399835334	0.349409229	PHF8	Group1	3.212219262
CC	GO:1904949	ATPase complex	Jan-37	143/16877	0.270340298	0.399835334	0.349409229	BCL11A	Group1	3.18975619
CC	GO:0001650	fibrillar center	Jan-37	145/16877	0.27356348	0.399835334	0.349409229	ESRRA	Group1	3.145759553
CC	GO:1902911	protein kinase complex	Jan-37	147/16877	0.276772808	0.399835334	0.349409229	ZBTB7A	Group1	3.102960103
CC	GO:0034399	nuclear periphery	Jan-37	149/16877	0.279968338	0.401283502	0.350674758	BCL11A	Group1	3.061309632
MF	GO:0003712	transcription coregulator activity	Feb-37	482/16877	0.285381622	0.403339359	0.352471336	PHF8/ELK1	Group1	1.892676909
MF	GO:0008757	S-adenosylmethionine-dependent methyltransferase activity	Jan-37	156/16877	0.291044875	0.404594616	0.353568284	SETBP1	Group1	2.923943174
CC	GO:0042734	presynaptic membrane	Jan-37	165/16877	0.305042765	0.41190488	0.359956598	FOSL1	Group1	2.764455364
MF	GO:0016705	oxidoreductase activity, acting on paired donors, with incorporation or reduction of molecular oxygen	Jan-37	167/16877	0.30811669	0.414077581	0.361855284	PHF8	Group1	2.731348115
MF	GO:0140030	modification-dependent protein binding	Jan-37	182/16877	0.330753207	0.428866543	0.374779104	PHF8	Group1	2.506237006
MF	GO:0008168	methyltransferase activity	Jan-37	194/16877	0.348342053	0.442206678	0.386436819	SETBP1	Group1	2.351212037
MF	GO:0016741	transferase activity, transferring one-carbon groups	Jan-37	205/16877	0.364069496	0.451361012	0.394436634	SETBP1	Group1	2.22504944
MF	GO:0042393	histone binding	Jan-37	235/16877	0.405108818	0.479124515	0.418698683	PHF8	Group1	1.941000575
MF	GO:0003713	transcription coactivator activity	Jan-37	264/16877	0.44232471	0.511023643	0.446574782	ELK1	Group1	1.727784603
CC	GO:0150034	distal axon	Jan-37	266/16877	0.444806095	0.512493979	0.447859684	ELK1	Group1	1.714793741
CC	GO:0061695	transferase complex, transferring phosphorus-containing groups	Jan-37	285/16877	0.46784975	0.530323868	0.463440917	ZBTB7A	Group1	1.600474158
CC	GO:0031965	nuclear membrane	Jan-37	306/16877	0.49223666	0.539842711	0.471759271	PHF8	Group1	1.490637697
CC	GO:0097060	synaptic membrane	Jan-37	392/16877	0.581246149	0.605016852	0.528713833	FOSL1	Group1	1.163610039
CC	GO:0043235	receptor complex	Jan-37	395/16877	0.58405963	0.606221011	0.529766127	NR1H3	Group1	1.154772494
CC	GO:0043025	neuronal cell body	Jan-37	476/16877	0.653438933	0.660448409	0.577154518	ELK1	Group1	0.958267091
CC	GO:0005635	nuclear envelope	Jan-37	481/16877	0.657330947	0.661987644	0.57849963	PHF8	Group1	0.948305894
BP	GO:0045598	regulation of fat cell differentiation	Mar-37	126/16877	0.002623026	0.052960143	0.046280959	E2F1/CREB1/RORA	Group1	10.86036036
BP	GO:0007611	learning or memory	Apr-37	269/16877	0.002756345	0.054357678	0.047502241	LHX8/MEF2C/CREB1/FOSL1	Group1	6.782678589
BP	GO:0051146	striated muscle cell differentiation	Apr-37	284/16877	0.003349427	0.064552593	0.056411402	HEY2/MEF2C/MEF2A/MEIS1	Group1	6.424438523
BP	GO:0030856	regulation of epithelial cell differentiation	Mar-37	145/16877	0.00389746	0.073311373	0.06406555	HEY2/ETV4/MAFF	Group1	9.437278658
BP	GO:0062012	regulation of small molecule metabolic process	Apr-37	298/16877	0.003976796	0.073311373	0.06406555	NR1H3/CREB1/ZBTB7A/RORA	Group1	6.122619264
BP	GO:0048638	regulation of developmental growth	Apr-37	307/16877	0.004419757	0.079743693	0.069686644	BCL11A/HEY2/MEF2C/CREB1	Group1	5.943128797
BP	GO:0050890	cognition	Apr-37	309/16877	0.004522544	0.079819506	0.069752895	LHX8/MEF2C/CREB1/FOSL1	Group1	5.904661943
BP	GO:0048639	positive regulation of developmental growth	Mar-37	154/16877	0.004612212	0.079819506	0.069752895	HEY2/MEF2C/CREB1	Group1	8.885749386
BP	GO:0007519	skeletal muscle tissue development	Mar-37	158/16877	0.004953712	0.084014955	0.073419226	MEF2D/MEF2C/MAFF	Group1	8.660793705
BP	GO:0035265	organ growth	Mar-37	160/16877	0.005130052	0.085299694	0.074541937	HEY2/MEF2C/MEIS1	Group1	8.552533784
BP	GO:0048545	response to steroid hormone	Apr-37	324/16877	0.005345519	0.087173071	0.076179049	NR1H3/ZBTB7A/ESRRA/FOSL1	Group1	5.631297965
BP	GO:0055021	regulation of cardiac muscle tissue growth	Feb-37	52/16877	0.005788055	0.090175831	0.078803109	HEY2/MEF2C	Group1	17.54365904
BP	GO:0008544	epidermis development	Apr-37	333/16877	0.005884753	0.090175831	0.078803109	MAFB/HEY2/ETV4/MAFF	Group1	5.479100722
BP	GO:0060538	skeletal muscle organ development	Mar-37	169/16877	0.005970407	0.090175831	0.078803109	MEF2D/MEF2C/MAFF	Group1	8.097073405
BP	GO:0043030	regulation of macrophage activation	Feb-37	53/16877	0.006006775	0.090175831	0.078803109	NR1H3/RORA	Group1	17.21264661
BP	GO:0021953	central nervous system neuron differentiation	Mar-37	170/16877	0.006068563	0.090175831	0.078803109	LHX8/GBX1/RORA	Group1	8.049443561
BP	GO:0031214	biomineral tissue development	Mar-37	171/16877	0.006167687	0.090175831	0.078803109	HEY2/MEF2C/ZBTB40	Group1	8.002370792
BP	GO:0071466	cellular response to xenobiotic stimulus	Mar-37	175/16877	0.006573893	0.094485784	0.082569503	E2F1/MEF2C/RORA	Group1	7.819459459
BP	GO:0030522	intracellular receptor signaling pathway	Apr-37	348/16877	0.006862498	0.094819372	0.082861021	NR1H3/ZBTB7A/RORA/ESRRA	Group1	5.242932588
BP	GO:0060350	endochondral bone morphogenesis	Feb-37	57/16877	0.006918912	0.094819372	0.082861021	MEF2D/MEF2C	Group1	16.00474158
BP	GO:0009755	hormone-mediated signaling pathway	Mar-37	179/16877	0.006995759	0.094819372	0.082861021	NR1H3/ZBTB7A/ESRRA	Group1	7.644722935
BP	GO:0060420	regulation of heart growth	Feb-37	58/16877	0.007156179	0.094819372	0.082861021	HEY2/MEF2C	Group1	15.72879776
BP	GO:1904705	regulation of vascular associated smooth muscle cell proliferation	Feb-37	58/16877	0.007156179	0.094819372	0.082861021	MEF2D/MEF2C	Group1	15.72879776
BP	GO:0003179	heart valve morphogenesis	Feb-37	60/16877	0.007641677	0.098183968	0.085801283	HEY2/MEF2C	Group1	15.2045045
BP	GO:1990874	vascular associated smooth muscle cell proliferation	Feb-37	60/16877	0.007641677	0.098183968	0.085801283	MEF2D/MEF2C	Group1	15.2045045
BP	GO:0055001	muscle cell development	Mar-37	187/16877	0.007887066	0.099824363	0.087234796	HEY2/MEF2A/MEIS1	Group1	7.317675965
BP	GO:0048839	inner ear development	Mar-37	189/16877	0.008119907	0.101236503	0.088468841	POU3F4/MAFB/HEY2	Group1	7.24024024
BP	GO:0007626	locomotory behavior	Mar-37	190/16877	0.008237841	0.101236503	0.088468841	GBX1/ZFHX3/MEIS1	Group1	7.202133713
BP	GO:0071248	cellular response to metal ion	Mar-37	191/16877	0.008356787	0.101236503	0.088468841	MEF2C/CREB1/MEF2A	Group1	7.164426206
BP	GO:0051145	smooth muscle cell differentiation	Feb-37	64/16877	0.008656075	0.102803609	0.089838308	HEY2/MEF2C	Group1	14.25422297
BP	GO:0033002	muscle cell proliferation	Mar-37	195/16877	0.008842727	0.102803609	0.089838308	MEF2D/HEY2/MEF2C	Group1	7.017463617
BP	GO:0032922	circadian regulation of gene expression	Feb-37	66/16877	0.009184717	0.102803609	0.089838308	ZFHX3/RORA	Group1	13.82227682
BP	GO:0045670	regulation of osteoclast differentiation	Feb-37	66/16877	0.009184717	0.102803609	0.089838308	MAFB/CREB1	Group1	13.82227682
BP	GO:1903706	regulation of hemopoiesis	Apr-37	379/16877	0.009213531	0.102803609	0.089838308	MAFB/MEF2C/CREB1/MEIS1	Group1	4.814091136
BP	GO:0050795	regulation of behavior	Feb-37	67/16877	0.009454343	0.104120555	0.090989164	MEF2C/ZFHX3	Group1	13.61597418
BP	GO:0003208	cardiac ventricle morphogenesis	Feb-37	69/16877	0.010004125	0.108762794	0.095045937	HEY2/MEF2C	Group1	13.22130826
BP	GO:0014855	striated muscle cell proliferation	Feb-37	70/16877	0.010284249	0.110392957	0.096470508	HEY2/MEF2C	Group1	13.03243243
BP	GO:0003170	heart valve development	Feb-37	72/16877	0.010854887	0.114107619	0.099716688	HEY2/MEF2C	Group1	12.67042042
BP	GO:0045638	negative regulation of myeloid cell differentiation	Feb-37	73/16877	0.011145368	0.114107619	0.099716688	MAFB/MEIS1	Group1	12.49685302
BP	GO:0030098	lymphocyte differentiation	Apr-37	401/16877	0.011168552	0.114107619	0.099716688	MAFB/NFIL3/ZBTB7A/RORA	Group1	4.54997641
BP	GO:0043583	ear development	Mar-37	214/16877	0.011376025	0.114843678	0.100359917	POU3F4/MAFB/HEY2	Group1	6.394417782
BP	GO:0071241	cellular response to inorganic substance	Mar-37	218/16877	0.011957411	0.119292762	0.104247896	MEF2C/CREB1/MEF2A	Group1	6.277089016
BP	GO:0051098	regulation of binding	Mar-37	222/16877	0.012555723	0.120518719	0.105319238	E2F1/HEY2/ZBTB7A	Group1	6.163988313
BP	GO:0003151	outflow tract morphogenesis	Feb-37	78/16877	0.012648781	0.120518719	0.105319238	HEY2/MEF2C	Group1	11.6957727
BP	GO:0046889	positive regulation of lipid biosynthetic process	Feb-37	78/16877	0.012648781	0.120518719	0.105319238	NR1H3/CREB1	Group1	11.6957727
BP	GO:0048568	embryonic organ development	Apr-37	421/16877	0.013163936	0.123350538	0.107793916	POU3F4/MAFB/HEY2/MEF2C	Group1	4.333825512
BP	GO:0007389	pattern specification process	Apr-37	422/16877	0.013269315	0.123350538	0.107793916	MAFB/HEY2/MEF2C/MEIS1	Group1	4.323555783
BP	GO:0045927	positive regulation of growth	Mar-37	228/16877	0.013485098	0.123350538	0.107793916	HEY2/MEF2C/CREB1	Group1	6.001778094
BP	GO:0042632	cholesterol homeostasis	Feb-37	82/16877	0.013911792	0.123350538	0.107793916	NR1H3/RORA	Group1	11.1252472
BP	GO:1905897	regulation of response to endoplasmic reticulum stress	Feb-37	82/16877	0.013911792	0.123350538	0.107793916	NR1H3/ATF6B	Group1	11.1252472
BP	GO:2000142	regulation of DNA-templated transcription initiation	Feb-37	82/16877	0.013911792	0.123350538	0.107793916	HEY2/FOSL1	Group1	11.1252472
BP	GO:0016358	dendrite development	Mar-37	231/16877	0.013964212	0.123350538	0.107793916	BCL11A/MEF2C/MEF2A	Group1	5.923832924
BP	GO:0055092	sterol homeostasis	Feb-37	83/16877	0.01423579	0.124453091	0.108757418	NR1H3/RORA	Group1	10.99120808
BP	GO:0007589	body fluid secretion	Feb-37	84/16877	0.014563056	0.126015011	0.110122354	NR1H3/CREB1	Group1	10.86036036
BP	GO:0061515	myeloid cell development	Feb-37	85/16877	0.014893574	0.126297506	0.110369221	ZBTB7A/MEIS1	Group1	10.73259141
BP	GO:0071277	cellular response to calcium ion	Feb-37	85/16877	0.014893574	0.126297506	0.110369221	MEF2C/MEF2A	Group1	10.73259141
BP	GO:0045666	positive regulation of neuron differentiation	Feb-37	87/16877	0.015564308	0.129397387	0.113078154	ETV5/MEF2C	Group1	10.48586518
BP	GO:0046620	regulation of organ growth	Feb-37	87/16877	0.015564308	0.129397387	0.113078154	HEY2/MEF2C	Group1	10.48586518
BP	GO:1903131	mononuclear cell differentiation	Apr-37	448/16877	0.016202058	0.133391702	0.116568717	MAFB/NFIL3/ZBTB7A/RORA	Group1	4.072635135
BP	GO:0019218	regulation of steroid metabolic process	Feb-37	92/16877	0.01729702	0.141037242	0.123250023	CREB1/RORA	Group1	9.915981199
BP	GO:0008593	regulation of Notch signaling pathway	Feb-37	93/16877	0.017653023	0.142569176	0.124588754	HEY2/ZBTB7A	Group1	9.809357745
BP	GO:0060349	bone morphogenesis	Feb-37	94/16877	0.018012145	0.144097158	0.125924031	MEF2D/MEF2C	Group1	9.705002875
BP	GO:0071559	response to transforming growth factor beta	Mar-37	259/16877	0.018904723	0.149824345	0.130928921	MEF2C/ZFHX3/ZBTB7A	Group1	5.283418554
BP	GO:0042116	macrophage activation	Feb-37	98/16877	0.019479532	0.151547187	0.132434483	NR1H3/RORA	Group1	9.308880309
BP	GO:0070167	regulation of biomineral tissue development	Feb-37	98/16877	0.019479532	0.151547187	0.132434483	HEY2/MEF2C	Group1	9.308880309
BP	GO:0043500	muscle adaptation	Feb-37	99/16877	0.019854032	0.151677647	0.13254849	HEY2/MEF2A	Group1	9.214851215
BP	GO:0051100	negative regulation of binding	Feb-37	99/16877	0.019854032	0.151677647	0.13254849	E2F1/HEY2	Group1	9.214851215
BP	GO:0045165	cell fate commitment	Mar-37	266/16877	0.020273266	0.151991928	0.132823135	HEY2/MEF2C/GBX1	Group1	5.144381223
BP	GO:0090596	sensory organ morphogenesis	Mar-37	266/16877	0.020273266	0.151991928	0.132823135	POU3F4/MAFB/MEIS1	Group1	5.144381223
BP	GO:0030316	osteoclast differentiation	Feb-37	101/16877	0.020612113	0.151991928	0.132823135	MAFB/CREB1	Group1	9.032378914
BP	GO:0042472	inner ear morphogenesis	Feb-37	101/16877	0.020612113	0.151991928	0.132823135	POU3F4/MAFB	Group1	9.032378914
BP	GO:0048562	embryonic organ morphogenesis	Mar-37	270/16877	0.021079395	0.154097644	0.134663284	POU3F4/MAFB/MEF2C	Group1	5.068168168
BP	GO:1901655	cellular response to ketone	Feb-37	104/16877	0.021771726	0.157798495	0.137897394	CREB1/ELK1	Group1	8.771829522
BP	GO:0002062	chondrocyte differentiation	Feb-37	108/16877	0.023359267	0.167869985	0.146698696	MEF2D/MEF2C	Group1	8.446946947
BP	GO:0045834	positive regulation of lipid metabolic process	Feb-37	109/16877	0.023763449	0.169339536	0.147982912	NR1H3/CREB1	Group1	8.369452021
BP	GO:0019216	regulation of lipid metabolic process	Mar-37	290/16877	0.025373568	0.178072637	0.155614618	NR1H3/CREB1/RORA	Group1	4.718639329
BP	GO:0030518	intracellular steroid hormone receptor signaling pathway	Feb-37	115/16877	0.026248769	0.182450459	0.159440322	ZBTB7A/ESRRA	Group1	7.932784959
BP	GO:0002761	regulation of myeloid leukocyte differentiation	Feb-37	116/16877	0.026672898	0.183891199	0.16069936	MAFB/CREB1	Group1	7.864398882
BP	GO:0042471	ear morphogenesis	Feb-37	121/16877	0.028835193	0.195939274	0.171227966	POU3F4/MAFB	Group1	7.539423721
BP	GO:0048872	homeostasis of number of cells	Mar-37	305/16877	0.028882558	0.195939274	0.171227966	MAFB/MEF2C/ZBTB7A	Group1	4.4865751
BP	GO:0030282	bone mineralization	Feb-37	122/16877	0.029275888	0.19689034	0.172059086	MEF2C/ZBTB40	Group1	7.477625166
BP	GO:0003206	cardiac chamber morphogenesis	Feb-37	123/16877	0.029719297	0.19689034	0.172059086	HEY2/MEF2C	Group1	7.416831466
BP	GO:0003231	cardiac ventricle development	Feb-37	123/16877	0.029719297	0.19689034	0.172059086	HEY2/MEF2C	Group1	7.416831466
BP	GO:0010565	regulation of cellular ketone metabolic process	Feb-37	126/16877	0.031065673	0.204214656	0.178459679	NR1H3/CREB1	Group1	7.24024024
BP	GO:0030218	erythrocyte differentiation	Feb-37	127/16877	0.031519804	0.205606108	0.179675646	MAFB/ZBTB7A	Group1	7.183230475
BP	GO:0051147	regulation of muscle cell differentiation	Feb-37	130/16877	0.032898033	0.212718422	0.185890974	HEY2/MEF2C	Group1	7.017463617
BP	GO:0043401	steroid hormone mediated signaling pathway	Feb-37	131/16877	0.033362677	0.212718422	0.185890974	ZBTB7A/ESRRA	Group1	6.963895193
BP	GO:0048660	regulation of smooth muscle cell proliferation	Feb-37	131/16877	0.033362677	0.212718422	0.185890974	MEF2D/MEF2C	Group1	6.963895193
BP	GO:0030216	keratinocyte differentiation	Feb-37	133/16877	0.034299739	0.217061034	0.189685909	MAFB/ETV4	Group1	6.859174964
BP	GO:0048659	smooth muscle cell proliferation	Feb-37	134/16877	0.034772131	0.218420497	0.19087392	MEF2D/MEF2C	Group1	6.807987092
BP	GO:0034101	erythrocyte homeostasis	Feb-37	136/16877	0.035724573	0.222753219	0.194660211	MAFB/ZBTB7A	Group1	6.707869634
BP	GO:0014074	response to purine-containing compound	Feb-37	141/16877	0.038149753	0.23613862	0.206357483	CREB1/FOSL1	Group1	6.470001917
BP	GO:0001890	placenta development	Feb-37	142/16877	0.038642244	0.23745379	0.207506788	HEY2/FOSL1	Group1	6.424438523
BP	GO:0051592	response to calcium ion	Feb-37	143/16877	0.03913719	0.238765017	0.208652647	MEF2C/MEF2A	Group1	6.37951238
BP	GO:0010038	response to metal ion	Mar-37	345/16877	0.039440841	0.238898808	0.208769564	MEF2C/CREB1/MEF2A	Group1	3.966392479
BP	GO:0055088	lipid homeostasis	Feb-37	148/16877	0.041648319	0.250480669	0.218890753	NR1H3/RORA	Group1	6.163988313
BP	GO:0050728	negative regulation of inflammatory response	Feb-37	149/16877	0.042157737	0.251758882	0.220007762	NR1H3/RORA	Group1	6.122619264
BP	GO:0030902	hindbrain development	Feb-37	152/16877	0.043700158	0.259144993	0.226462357	MAFB/RORA	Group1	6.001778094
BP	GO:0046890	regulation of lipid biosynthetic process	Feb-37	163/16877	0.049532837	0.291693374	0.254905828	NR1H3/CREB1	Group1	5.596750124
BP	GO:0003205	cardiac chamber development	Feb-37	164/16877	0.050076526	0.292861338	0.255926492	HEY2/MEF2C	Group1	5.562623599
BP	GO:0003002	regionalization	Mar-37	383/16877	0.051059258	0.296563364	0.259161629	MAFB/HEY2/MEF2C	Group1	3.572860066
BP	GO:0002262	myeloid cell homeostasis	Feb-37	169/16877	0.052827588	0.301440443	0.263423624	MAFB/ZBTB7A	Group1	5.398048937
BP	GO:0006109	regulation of carbohydrate metabolic process	Feb-37	170/16877	0.053384243	0.301440443	0.263423624	ZBTB7A/RORA	Group1	5.366295707
BP	GO:0001701	in utero embryonic development	Mar-37	391/16877	0.053697394	0.301440443	0.263423624	HEY2/MAFF/FOSL1	Group1	3.49975807
BP	GO:0006352	DNA-templated transcription initiation	Feb-37	171/16877	0.053943019	0.301440443	0.263423624	HEY2/FOSL1	Group1	5.334913861
BP	GO:0007219	Notch signaling pathway	Feb-37	171/16877	0.053943019	0.301440443	0.263423624	HEY2/ZBTB7A	Group1	5.334913861
BP	GO:0030900	forebrain development	Mar-37	392/16877	0.054031778	0.301440443	0.263423624	E2F1/LHX8/CREB1	Group1	3.490830116
BP	GO:0001503	ossification	Mar-37	402/16877	0.05743158	0.318313595	0.278168782	MEF2D/MEF2C/ZBTB40	Group1	3.403993546
BP	GO:0001764	neuron migration	Feb-37	178/16877	0.057912878	0.318896889	0.278678513	SCRT1/MEF2C	Group1	5.125113878
BP	GO:0003012	muscle system process	Mar-37	417/16877	0.062719848	0.343138266	0.299862635	HEY2/MEF2A/MEIS1	Group1	3.281547735
BP	GO:0030324	lung development	Feb-37	188/16877	0.063755783	0.344362444	0.300932423	CREB1/ELK1	Group1	4.852501438
BP	GO:0071222	cellular response to lipopolysaccharide	Feb-37	188/16877	0.063755783	0.344362444	0.300932423	NR1H3/MEF2C	Group1	4.852501438
BP	GO:0048469	cell maturation	Feb-37	189/16877	0.064350819	0.345376546	0.30181863	BCL11A/ZBTB7A	Group1	4.826826827
BP	GO:0051216	cartilage development	Feb-37	190/16877	0.064947765	0.346388081	0.302702594	MEF2D/MEF2C	Group1	4.801422475
BP	GO:0030323	respiratory tube development	Feb-37	192/16877	0.066147347	0.350408389	0.306215871	CREB1/ELK1	Group1	4.751407658
BP	GO:0048732	gland development	Mar-37	429/16877	0.067110483	0.350408389	0.306215871	MAFB/CREB1/ELK1	Group1	3.18975619
BP	GO:0008016	regulation of heart contraction	Feb-37	194/16877	0.067354443	0.350408389	0.306215871	HEY2/MEF2A	Group1	4.702424074
BP	GO:0044703	multi-organism reproductive process	Feb-37	194/16877	0.067354443	0.350408389	0.306215871	MAFF/FOSL1	Group1	4.702424074
BP	GO:0071219	cellular response to molecule of bacterial origin	Feb-37	196/16877	0.068568967	0.354551734	0.309836669	NR1H3/MEF2C	Group1	4.654440154
BP	GO:0044706	multi-multicellular organism process	Feb-37	200/16877	0.071019969	0.361192288	0.315639735	MAFF/FOSL1	Group1	4.561351351
BP	GO:0048705	skeletal system morphogenesis	Feb-37	201/16877	0.071637232	0.361192288	0.315639735	MEF2D/MEF2C	Group1	4.538658061
BP	GO:0031349	positive regulation of defense response	Mar-37	441/16877	0.071640478	0.361192288	0.315639735	NR1H3/MEF2C/FOSL1	Group1	3.102960103
BP	GO:0071383	cellular response to steroid hormone stimulus	Feb-37	202/16877	0.072256279	0.361192288	0.315639735	ZBTB7A/ESRRA	Group1	4.516189457
BP	GO:0002757	immune response-activating signaling pathway	Mar-37	443/16877	0.072408831	0.361192288	0.315639735	NR1H3/MEF2C/FOSL1	Group1	3.088951254
BP	GO:0000082	G1/S transition of mitotic cell cycle	Feb-37	205/16877	0.074124023	0.364299364	0.318354956	E2F1/PHF8	Group1	4.450098879
BP	GO:0051960	regulation of nervous system development	Mar-37	448/16877	0.074346223	0.364299364	0.318354956	ETV5/HEY2/GBX1	Group1	3.054476351
BP	GO:0042180	cellular ketone metabolic process	Feb-37	206/16877	0.074750105	0.364299364	0.318354956	NR1H3/CREB1	Group1	4.428496458
BP	GO:0060348	bone development	Feb-37	206/16877	0.074750105	0.364299364	0.318354956	MEF2D/MEF2C	Group1	4.428496458
BP	GO:0060541	respiratory system development	Feb-37	215/16877	0.08046163	0.379989159	0.332065998	CREB1/ELK1	Group1	4.243117536
BP	GO:0032409	regulation of transporter activity	Feb-37	217/16877	0.081749189	0.379989159	0.332065998	NR1H3/MEF2C	Group1	4.204010462
BP	GO:0002764	immune response-regulating signaling pathway	Mar-37	468/16877	0.082327776	0.379989159	0.332065998	NR1H3/MEF2C/FOSL1	Group1	2.923943174
BP	GO:0001649	osteoblast differentiation	Feb-37	220/16877	0.083692682	0.379989159	0.332065998	MEF2D/MEF2C	Group1	4.146683047
BP	GO:0002274	myeloid leukocyte activation	Feb-37	220/16877	0.083692682	0.379989159	0.332065998	NR1H3/RORA	Group1	4.146683047
BP	GO:0002573	myeloid leukocyte differentiation	Feb-37	220/16877	0.083692682	0.379989159	0.332065998	MAFB/CREB1	Group1	4.146683047
BP	GO:0071216	cellular response to biotic stimulus	Feb-37	223/16877	0.085650527	0.379989159	0.332065998	NR1H3/MEF2C	Group1	4.090898073
BP	GO:0048588	developmental cell growth	Feb-37	227/16877	0.088282863	0.379989159	0.332065998	BCL11A/MEIS1	Group1	4.018811763
BP	GO:0043065	positive regulation of apoptotic process	Mar-37	485/16877	0.089396151	0.379989159	0.332065998	E2F1/MEF2C/FOSL1	Group1	2.821454444
BP	GO:0044843	cell cycle G1/S phase transition	Feb-37	229/16877	0.089608236	0.379989159	0.332065998	E2F1/PHF8	Group1	3.983712971
BP	GO:0060047	heart contraction	Feb-37	233/16877	0.092277013	0.379989159	0.332065998	HEY2/MEF2A	Group1	3.915323048
BP	GO:0031348	negative regulation of defense response	Feb-37	235/16877	0.093620269	0.379989159	0.332065998	NR1H3/RORA	Group1	3.88200115
BP	GO:0002221	pattern recognition receptor signaling pathway	Feb-37	236/16877	0.094294082	0.379989159	0.332065998	NR1H3/FOSL1	Group1	3.865551993
BP	GO:0097305	response to alcohol	Feb-37	241/16877	0.097684623	0.379989159	0.332065998	CREB1/FOSL1	Group1	3.785353819
BP	GO:0003015	heart process	Feb-37	243/16877	0.099050694	0.379989159	0.332065998	HEY2/MEF2A	Group1	3.754198643
BP	GO:0048762	mesenchymal cell differentiation	Feb-37	244/16877	0.099735805	0.379989159	0.332065998	HEY2/MEF2C	Group1	3.738812583
BP	GO:1903522	regulation of blood circulation	Feb-37	245/16877	0.100422287	0.379989159	0.332065998	HEY2/MEF2A	Group1	3.723552124
BP	GO:0042113	B cell activation	Feb-37	249/16877	0.103181758	0.379989159	0.332065998	MEF2C/ZBTB7A	Group1	3.663736025
BP	GO:0002758	innate immune response-activating signaling pathway	Feb-37	250/16877	0.103874967	0.379989159	0.332065998	NR1H3/FOSL1	Group1	3.649081081
BP	GO:0021695	cerebellar cortex development	Jan-37	50/16877	0.104073376	0.379989159	0.332065998	RORA	Group1	9.122702703
BP	GO:0035315	hair cell differentiation	Jan-37	50/16877	0.104073376	0.379989159	0.332065998	HEY2	Group1	9.122702703
BP	GO:0048286	lung alveolus development	Jan-37	50/16877	0.104073376	0.379989159	0.332065998	CREB1	Group1	9.122702703
BP	GO:0051646	mitochondrion localization	Jan-37	50/16877	0.104073376	0.379989159	0.332065998	MEF2A	Group1	9.122702703
BP	GO:0071560	cellular response to transforming growth factor beta stimulus	Feb-37	252/16877	0.105265333	0.379989159	0.332065998	MEF2C/ZBTB7A	Group1	3.62012012
BP	GO:0071695	anatomical structure maturation	Feb-37	252/16877	0.105265333	0.379989159	0.332065998	BCL11A/ZBTB7A	Group1	3.62012012
BP	GO:0045778	positive regulation of ossification	Jan-37	51/16877	0.106043382	0.379989159	0.332065998	MEF2C	Group1	8.943826179
BP	GO:0046460	neutral lipid biosynthetic process	Jan-37	51/16877	0.106043382	0.379989159	0.332065998	NR1H3	Group1	8.943826179
BP	GO:0046463	acylglycerol biosynthetic process	Jan-37	51/16877	0.106043382	0.379989159	0.332065998	NR1H3	Group1	8.943826179
BP	GO:0060688	regulation of morphogenesis of a branching structure	Jan-37	51/16877	0.106043382	0.379989159	0.332065998	BCL11A	Group1	8.943826179
BP	GO:0003007	heart morphogenesis	Feb-37	254/16877	0.106660905	0.379989159	0.332065998	HEY2/MEF2C	Group1	3.591615237
BP	GO:0000381	regulation of alternative mRNA splicing, via spliceosome	Jan-37	52/16877	0.108009173	0.379989159	0.332065998	ZBTB7A	Group1	8.771829522
BP	GO:0003197	endocardial cushion development	Jan-37	52/16877	0.108009173	0.379989159	0.332065998	HEY2	Group1	8.771829522
BP	GO:0010596	negative regulation of endothelial cell migration	Jan-37	52/16877	0.108009173	0.379989159	0.332065998	MEF2C	Group1	8.771829522
BP	GO:0035306	positive regulation of dephosphorylation	Jan-37	52/16877	0.108009173	0.379989159	0.332065998	MEF2C	Group1	8.771829522
BP	GO:0048146	positive regulation of fibroblast proliferation	Jan-37	52/16877	0.108009173	0.379989159	0.332065998	E2F1	Group1	8.771829522
BP	GO:0070169	positive regulation of biomineral tissue development	Jan-37	52/16877	0.108009173	0.379989159	0.332065998	MEF2C	Group1	8.771829522
BP	GO:0034976	response to endoplasmic reticulum stress	Feb-37	257/16877	0.108763873	0.379989159	0.332065998	NR1H3/ATF6B	Group1	3.549689768
BP	GO:0010611	regulation of cardiac muscle hypertrophy	Jan-37	53/16877	0.109970757	0.379989159	0.332065998	MEF2A	Group1	8.606323304
BP	GO:0046324	regulation of glucose import	Jan-37	53/16877	0.109970757	0.379989159	0.332065998	MEF2A	Group1	8.606323304
BP	GO:0021872	forebrain generation of neurons	Jan-37	54/16877	0.111928145	0.379989159	0.332065998	LHX8	Group1	8.446946947
BP	GO:0009948	anterior/posterior axis specification	Jan-37	55/16877	0.113881343	0.379989159	0.332065998	HEY2	Group1	8.293366093
BP	GO:0014009	glial cell proliferation	Jan-37	55/16877	0.113881343	0.379989159	0.332065998	ETV5	Group1	8.293366093
BP	GO:0033344	cholesterol efflux	Jan-37	55/16877	0.113881343	0.379989159	0.332065998	NR1H3	Group1	8.293366093
BP	GO:0043124	negative regulation of canonical NF-kappaB signal transduction	Jan-37	55/16877	0.113881343	0.379989159	0.332065998	RORA	Group1	8.293366093
BP	GO:0060998	regulation of dendritic spine development	Jan-37	55/16877	0.113881343	0.379989159	0.332065998	MEF2C	Group1	8.293366093
BP	GO:1902895	positive regulation of miRNA transcription	Jan-37	55/16877	0.113881343	0.379989159	0.332065998	FOSL1	Group1	8.293366093
BP	GO:0010721	negative regulation of cell development	Feb-37	265/16877	0.114426544	0.379989159	0.332065998	BCL11A/MAFB	Group1	3.442529322
BP	GO:0061448	connective tissue development	Feb-37	266/16877	0.115139826	0.379989159	0.332065998	MEF2D/MEF2C	Group1	3.429587482
BP	GO:0002763	positive regulation of myeloid leukocyte differentiation	Jan-37	56/16877	0.115830362	0.379989159	0.332065998	CREB1	Group1	8.14527027
BP	GO:0010921	regulation of phosphatase activity	Jan-37	56/16877	0.115830362	0.379989159	0.332065998	MEF2C	Group1	8.14527027
BP	GO:0014743	regulation of muscle hypertrophy	Jan-37	56/16877	0.115830362	0.379989159	0.332065998	MEF2A	Group1	8.14527027
BP	GO:0034142	toll-like receptor 4 signaling pathway	Jan-37	56/16877	0.115830362	0.379989159	0.332065998	NR1H3	Group1	8.14527027
BP	GO:0002218	activation of innate immune response	Feb-37	269/16877	0.117286739	0.379989159	0.332065998	NR1H3/FOSL1	Group1	3.391339295
BP	GO:0043470	regulation of carbohydrate catabolic process	Jan-37	57/16877	0.117775209	0.379989159	0.332065998	ZBTB7A	Group1	8.002370792
BP	GO:0043588	skin development	Feb-37	272/16877	0.119444077	0.379989159	0.332065998	MAFB/ETV4	Group1	3.353934817
BP	GO:0003229	ventricular cardiac muscle tissue development	Jan-37	58/16877	0.119715894	0.379989159	0.332065998	HEY2	Group1	7.864398882
BP	GO:0061005	cell differentiation involved in kidney development	Jan-37	58/16877	0.119715894	0.379989159	0.332065998	MEF2C	Group1	7.864398882
BP	GO:0071709	membrane assembly	Jan-37	58/16877	0.119715894	0.379989159	0.332065998	MAFB	Group1	7.864398882
BP	GO:0072132	mesenchyme morphogenesis	Jan-37	58/16877	0.119715894	0.379989159	0.332065998	HEY2	Group1	7.864398882
BP	GO:0021545	cranial nerve development	Jan-37	59/16877	0.121652425	0.379989159	0.332065998	MAFB	Group1	7.731103985
BP	GO:0030858	positive regulation of epithelial cell differentiation	Jan-37	59/16877	0.121652425	0.379989159	0.332065998	ETV4	Group1	7.731103985
BP	GO:0030888	regulation of B cell proliferation	Jan-37	59/16877	0.121652425	0.379989159	0.332065998	MEF2C	Group1	7.731103985
BP	GO:0048255	mRNA stabilization	Jan-37	59/16877	0.121652425	0.379989159	0.332065998	E2F1	Group1	7.731103985
BP	GO:0055008	cardiac muscle tissue morphogenesis	Jan-37	59/16877	0.121652425	0.379989159	0.332065998	HEY2	Group1	7.731103985
BP	GO:0062208	positive regulation of pattern recognition receptor signaling pathway	Jan-37	59/16877	0.121652425	0.379989159	0.332065998	NR1H3	Group1	7.731103985
BP	GO:0051402	neuron apoptotic process	Feb-37	276/16877	0.122336367	0.379989159	0.332065998	MEF2C/ELK1	Group1	3.305327066
BP	GO:0006383	transcription by RNA polymerase III	Jan-37	60/16877	0.12358481	0.379989159	0.332065998	ZNF76	Group1	7.602252252
BP	GO:0040014	regulation of multicellular organism growth	Jan-37	60/16877	0.12358481	0.379989159	0.332065998	CREB1	Group1	7.602252252
BP	GO:0050853	B cell receptor signaling pathway	Jan-37	60/16877	0.12358481	0.379989159	0.332065998	MEF2C	Group1	7.602252252
BP	GO:0051148	negative regulation of muscle cell differentiation	Jan-37	60/16877	0.12358481	0.379989159	0.332065998	HEY2	Group1	7.602252252
BP	GO:0032371	regulation of sterol transport	Jan-37	61/16877	0.125513059	0.379989159	0.332065998	NR1H3	Group1	7.477625166
BP	GO:0032374	regulation of cholesterol transport	Jan-37	61/16877	0.125513059	0.379989159	0.332065998	NR1H3	Group1	7.477625166
BP	GO:0035904	aorta development	Jan-37	61/16877	0.125513059	0.379989159	0.332065998	HEY2	Group1	7.477625166
BP	GO:0060113	inner ear receptor cell differentiation	Jan-37	61/16877	0.125513059	0.379989159	0.332065998	HEY2	Group1	7.477625166
BP	GO:0060191	regulation of lipase activity	Jan-37	61/16877	0.125513059	0.379989159	0.332065998	NR1H3	Group1	7.477625166
BP	GO:2000630	positive regulation of miRNA metabolic process	Jan-37	61/16877	0.125513059	0.379989159	0.332065998	FOSL1	Group1	7.477625166
BP	GO:0014910	regulation of smooth muscle cell migration	Jan-37	62/16877	0.12743718	0.379989159	0.332065998	MEF2C	Group1	7.357018309
BP	GO:0033363	secretory granule organization	Jan-37	62/16877	0.12743718	0.379989159	0.332065998	CREB1	Group1	7.357018309
BP	GO:0044091	membrane biogenesis	Jan-37	62/16877	0.12743718	0.379989159	0.332065998	MAFB	Group1	7.357018309
BP	GO:0051149	positive regulation of muscle cell differentiation	Jan-37	62/16877	0.12743718	0.379989159	0.332065998	MEF2C	Group1	7.357018309
BP	GO:0001947	heart looping	Jan-37	63/16877	0.129357181	0.379989159	0.332065998	MEF2C	Group1	7.24024024
BP	GO:0002931	response to ischemia	Jan-37	63/16877	0.129357181	0.379989159	0.332065998	MEF2C	Group1	7.24024024
BP	GO:0006360	transcription by RNA polymerase I	Jan-37	63/16877	0.129357181	0.379989159	0.332065998	PHF8	Group1	7.24024024
BP	GO:0050709	negative regulation of protein secretion	Jan-37	63/16877	0.129357181	0.379989159	0.332065998	NR1H3	Group1	7.24024024
BP	GO:0002460	adaptive immune response based on somatic recombination of immune receptors built from immunoglobulin superfamily domains	Feb-37	287/16877	0.130379554	0.379989159	0.332065998	MEF2C/RORA	Group1	3.178642057
BP	GO:0048663	neuron fate commitment	Jan-37	64/16877	0.131273072	0.379989159	0.332065998	GBX1	Group1	7.127111486
BP	GO:0140895	cell surface toll-like receptor signaling pathway	Jan-37	64/16877	0.131273072	0.379989159	0.332065998	NR1H3	Group1	7.127111486
BP	GO:0002429	immune response-activating cell surface receptor signaling pathway	Feb-37	289/16877	0.13185546	0.379989159	0.332065998	NR1H3/MEF2C	Group1	3.156644534
BP	GO:1903311	regulation of mRNA metabolic process	Feb-37	289/16877	0.13185546	0.379989159	0.332065998	E2F1/ZBTB7A	Group1	3.156644534
BP	GO:0006809	nitric oxide biosynthetic process	Jan-37	65/16877	0.13318486	0.379989159	0.332065998	RORA	Group1	7.017463617
BP	GO:0016925	protein sumoylation	Jan-37	65/16877	0.13318486	0.379989159	0.332065998	BCL11A	Group1	7.017463617
BP	GO:0045600	positive regulation of fat cell differentiation	Jan-37	65/16877	0.13318486	0.379989159	0.332065998	CREB1	Group1	7.017463617
BP	GO:0045669	positive regulation of osteoblast differentiation	Jan-37	65/16877	0.13318486	0.379989159	0.332065998	MEF2C	Group1	7.017463617
BP	GO:1903578	regulation of ATP metabolic process	Jan-37	65/16877	0.13318486	0.379989159	0.332065998	ZBTB7A	Group1	7.017463617
BP	GO:0010633	negative regulation of epithelial cell migration	Jan-37	66/16877	0.135092555	0.379989159	0.332065998	MEF2C	Group1	6.911138411
BP	GO:0042490	mechanoreceptor differentiation	Jan-37	66/16877	0.135092555	0.379989159	0.332065998	HEY2	Group1	6.911138411
BP	GO:0045806	negative regulation of endocytosis	Jan-37	66/16877	0.135092555	0.379989159	0.332065998	NR1H3	Group1	6.911138411
BP	GO:0048645	animal organ formation	Jan-37	66/16877	0.135092555	0.379989159	0.332065998	MEF2C	Group1	6.911138411
BP	GO:0071300	cellular response to retinoic acid	Jan-37	66/16877	0.135092555	0.379989159	0.332065998	CREB1	Group1	6.911138411
BP	GO:0060415	muscle tissue morphogenesis	Jan-37	67/16877	0.136996164	0.379989159	0.332065998	HEY2	Group1	6.807987092
BP	GO:0061371	determination of heart left/right asymmetry	Jan-37	67/16877	0.136996164	0.379989159	0.332065998	MEF2C	Group1	6.807987092
BP	GO:0071479	cellular response to ionizing radiation	Jan-37	67/16877	0.136996164	0.379989159	0.332065998	ELK1	Group1	6.807987092
BP	GO:0030217	T cell differentiation	Feb-37	298/16877	0.138545691	0.379989159	0.332065998	MAFB/RORA	Group1	3.061309632
BP	GO:0002224	toll-like receptor signaling pathway	Jan-37	68/16877	0.138895697	0.379989159	0.332065998	FOSL1	Group1	6.707869634
BP	GO:0006303	double-strand break repair via nonhomologous end joining	Jan-37	68/16877	0.138895697	0.379989159	0.332065998	ZBTB7A	Group1	6.707869634
BP	GO:0009880	embryonic pattern specification	Jan-37	68/16877	0.138895697	0.379989159	0.332065998	MEIS1	Group1	6.707869634
BP	GO:0014909	smooth muscle cell migration	Jan-37	68/16877	0.138895697	0.379989159	0.332065998	MEF2C	Group1	6.707869634
BP	GO:0043489	RNA stabilization	Jan-37	68/16877	0.138895697	0.379989159	0.332065998	E2F1	Group1	6.707869634
BP	GO:0045661	regulation of myoblast differentiation	Jan-37	68/16877	0.138895697	0.379989159	0.332065998	MEF2C	Group1	6.707869634
BP	GO:0046470	phosphatidylcholine metabolic process	Jan-37	68/16877	0.138895697	0.379989159	0.332065998	NR1H3	Group1	6.707869634
BP	GO:0060411	cardiac septum morphogenesis	Jan-37	68/16877	0.138895697	0.379989159	0.332065998	HEY2	Group1	6.707869634
BP	GO:2000144	positive regulation of DNA-templated transcription initiation	Jan-37	68/16877	0.138895697	0.379989159	0.332065998	FOSL1	Group1	6.707869634
BP	GO:0003143	embryonic heart tube morphogenesis	Jan-37	69/16877	0.140791161	0.379989159	0.332065998	MEF2C	Group1	6.610654132
BP	GO:0010660	regulation of muscle cell apoptotic process	Jan-37	69/16877	0.140791161	0.379989159	0.332065998	HEY2	Group1	6.610654132
BP	GO:0010827	regulation of glucose transmembrane transport	Jan-37	69/16877	0.140791161	0.379989159	0.332065998	MEF2A	Group1	6.610654132
BP	GO:0019933	cAMP-mediated signaling	Jan-37	69/16877	0.140791161	0.379989159	0.332065998	CREB1	Group1	6.610654132
BP	GO:1902373	negative regulation of mRNA catabolic process	Jan-37	69/16877	0.140791161	0.379989159	0.332065998	E2F1	Group1	6.610654132
BP	GO:0060485	mesenchyme development	Feb-37	301/16877	0.140792832	0.379989159	0.332065998	HEY2/MEF2C	Group1	3.03079824
BP	GO:0008202	steroid metabolic process	Feb-37	302/16877	0.141543711	0.379989159	0.332065998	CREB1/RORA	Group1	3.020762484
BP	GO:0000380	alternative mRNA splicing, via spliceosome	Jan-37	70/16877	0.142682565	0.379989159	0.332065998	ZBTB7A	Group1	6.516216216
BP	GO:0014015	positive regulation of gliogenesis	Jan-37	70/16877	0.142682565	0.379989159	0.332065998	ETV5	Group1	6.516216216
BP	GO:0032835	glomerulus development	Jan-37	70/16877	0.142682565	0.379989159	0.332065998	MEF2C	Group1	6.516216216
BP	GO:0033143	regulation of intracellular steroid hormone receptor signaling pathway	Jan-37	70/16877	0.142682565	0.379989159	0.332065998	ZBTB7A	Group1	6.516216216
BP	GO:0042093	T-helper cell differentiation	Jan-37	70/16877	0.142682565	0.379989159	0.332065998	RORA	Group1	6.516216216
BP	GO:0046323	glucose import	Jan-37	70/16877	0.142682565	0.379989159	0.332065998	MEF2A	Group1	6.516216216
BP	GO:1902105	regulation of leukocyte differentiation	Feb-37	304/16877	0.143048173	0.379989159	0.332065998	MAFB/CREB1	Group1	3.000889047
BP	GO:0032496	response to lipopolysaccharide	Feb-37	305/16877	0.143801741	0.379989159	0.332065998	NR1H3/MEF2C	Group1	2.991050066
BP	GO:0002294	CD4-positive, alpha-beta T cell differentiation involved in immune response	Jan-37	71/16877	0.144569919	0.379989159	0.332065998	RORA	Group1	6.424438523
BP	GO:0002752	cell surface pattern recognition receptor signaling pathway	Jan-37	71/16877	0.144569919	0.379989159	0.332065998	NR1H3	Group1	6.424438523
BP	GO:0003281	ventricular septum development	Jan-37	71/16877	0.144569919	0.379989159	0.332065998	HEY2	Group1	6.424438523
BP	GO:0045665	negative regulation of neuron differentiation	Jan-37	71/16877	0.144569919	0.379989159	0.332065998	MEIS1	Group1	6.424438523
BP	GO:0050810	regulation of steroid biosynthetic process	Jan-37	71/16877	0.144569919	0.379989159	0.332065998	CREB1	Group1	6.424438523
BP	GO:0002287	alpha-beta T cell activation involved in immune response	Jan-37	72/16877	0.146453229	0.379989159	0.332065998	RORA	Group1	6.33521021
BP	GO:0002293	alpha-beta T cell differentiation involved in immune response	Jan-37	72/16877	0.146453229	0.379989159	0.332065998	RORA	Group1	6.33521021
BP	GO:0007585	respiratory gaseous exchange by respiratory system	Jan-37	72/16877	0.146453229	0.379989159	0.332065998	MAFB	Group1	6.33521021
BP	GO:0030101	natural killer cell activation	Jan-37	72/16877	0.146453229	0.379989159	0.332065998	NFIL3	Group1	6.33521021
BP	GO:0046209	nitric oxide metabolic process	Jan-37	72/16877	0.146453229	0.379989159	0.332065998	RORA	Group1	6.33521021
BP	GO:0048644	muscle organ morphogenesis	Jan-37	72/16877	0.146453229	0.379989159	0.332065998	HEY2	Group1	6.33521021
BP	GO:0048844	artery morphogenesis	Jan-37	72/16877	0.146453229	0.379989159	0.332065998	HEY2	Group1	6.33521021
BP	GO:0002260	lymphocyte homeostasis	Jan-37	73/16877	0.148332505	0.379989159	0.332065998	MEF2C	Group1	6.248426509
BP	GO:0030968	endoplasmic reticulum unfolded protein response	Jan-37	73/16877	0.148332505	0.379989159	0.332065998	ATF6B	Group1	6.248426509
BP	GO:2001057	reactive nitrogen species metabolic process	Jan-37	73/16877	0.148332505	0.379989159	0.332065998	RORA	Group1	6.248426509
BP	GO:0002768	immune response-regulating cell surface receptor signaling pathway	Feb-37	313/16877	0.149861443	0.379989159	0.332065998	NR1H3/MEF2C	Group1	2.914601502
BP	GO:0001960	negative regulation of cytokine-mediated signaling pathway	Jan-37	74/16877	0.150207755	0.379989159	0.332065998	NR1H3	Group1	6.163988313
BP	GO:0060260	regulation of transcription initiation by RNA polymerase II	Jan-37	74/16877	0.150207755	0.379989159	0.332065998	HEY2	Group1	6.163988313
BP	GO:1902893	regulation of miRNA transcription	Jan-37	74/16877	0.150207755	0.379989159	0.332065998	FOSL1	Group1	6.163988313
BP	GO:0030239	myofibril assembly	Jan-37	75/16877	0.152078987	0.379989159	0.332065998	MEF2A	Group1	6.081801802
BP	GO:0043502	regulation of muscle adaptation	Jan-37	75/16877	0.152078987	0.379989159	0.332065998	MEF2A	Group1	6.081801802
BP	GO:0051153	regulation of striated muscle cell differentiation	Jan-37	75/16877	0.152078987	0.379989159	0.332065998	MEF2C	Group1	6.081801802
BP	GO:0061614	miRNA transcription	Jan-37	75/16877	0.152078987	0.379989159	0.332065998	FOSL1	Group1	6.081801802
BP	GO:0010657	muscle cell apoptotic process	Jan-37	76/16877	0.153946209	0.379989159	0.332065998	HEY2	Group1	6.001778094
BP	GO:0002237	response to molecule of bacterial origin	Feb-37	320/16877	0.15520714	0.379989159	0.332065998	NR1H3/MEF2C	Group1	2.850844595
BP	GO:0030500	regulation of bone mineralization	Jan-37	77/16877	0.155809431	0.379989159	0.332065998	MEF2C	Group1	5.923832924
BP	GO:0055002	striated muscle cell development	Jan-37	77/16877	0.155809431	0.379989159	0.332065998	MEF2A	Group1	5.923832924
BP	GO:0060761	negative regulation of response to cytokine stimulus	Jan-37	77/16877	0.155809431	0.379989159	0.332065998	NR1H3	Group1	5.923832924
BP	GO:0071230	cellular response to amino acid stimulus	Jan-37	77/16877	0.155809431	0.379989159	0.332065998	BCL11A	Group1	5.923832924
BP	GO:0021700	developmental maturation	Feb-37	322/16877	0.156741578	0.379989159	0.332065998	BCL11A/ZBTB7A	Group1	2.833137485
BP	GO:0008344	adult locomotory behavior	Jan-37	78/16877	0.15766866	0.379989159	0.332065998	GBX1	Group1	5.847886348
BP	GO:0046928	regulation of neurotransmitter secretion	Jan-37	78/16877	0.15766866	0.379989159	0.332065998	MEF2C	Group1	5.847886348
BP	GO:0051966	regulation of synaptic transmission, glutamatergic	Jan-37	78/16877	0.15766866	0.379989159	0.332065998	MEF2C	Group1	5.847886348
BP	GO:0061333	renal tubule morphogenesis	Jan-37	78/16877	0.15766866	0.379989159	0.332065998	MEF2C	Group1	5.847886348
BP	GO:0002088	lens development in camera-type eye	Jan-37	79/16877	0.159523905	0.379989159	0.332065998	MEIS1	Group1	5.77386247
BP	GO:0002292	T cell differentiation involved in immune response	Jan-37	79/16877	0.159523905	0.379989159	0.332065998	RORA	Group1	5.77386247
BP	GO:0021536	diencephalon development	Jan-37	79/16877	0.159523905	0.379989159	0.332065998	CREB1	Group1	5.77386247
BP	GO:0050871	positive regulation of B cell activation	Jan-37	79/16877	0.159523905	0.379989159	0.332065998	MEF2C	Group1	5.77386247
BP	GO:0048661	positive regulation of smooth muscle cell proliferation	Jan-37	80/16877	0.161375174	0.379989159	0.332065998	MEF2D	Group1	5.701689189
BP	GO:0072332	intrinsic apoptotic signaling pathway by p53 class mediator	Jan-37	80/16877	0.161375174	0.379989159	0.332065998	E2F1	Group1	5.701689189
BP	GO:2000106	regulation of leukocyte apoptotic process	Jan-37	80/16877	0.161375174	0.379989159	0.332065998	MEF2C	Group1	5.701689189
BP	GO:0014812	muscle cell migration	Jan-37	81/16877	0.163222476	0.379989159	0.332065998	MEF2C	Group1	5.631297965
BP	GO:0035050	embryonic heart tube development	Jan-37	81/16877	0.163222476	0.379989159	0.332065998	MEF2C	Group1	5.631297965
BP	GO:1902369	negative regulation of RNA catabolic process	Jan-37	81/16877	0.163222476	0.379989159	0.332065998	E2F1	Group1	5.631297965
BP	GO:0045089	positive regulation of innate immune response	Feb-37	332/16877	0.164458497	0.379989159	0.332065998	NR1H3/FOSL1	Group1	2.747802019
BP	GO:0001570	vasculogenesis	Jan-37	82/16877	0.165065817	0.379989159	0.332065998	HEY2	Group1	5.562623599
BP	GO:0019217	regulation of fatty acid metabolic process	Jan-37	82/16877	0.165065817	0.379989159	0.332065998	NR1H3	Group1	5.562623599
BP	GO:0032370	positive regulation of lipid transport	Jan-37	82/16877	0.165065817	0.379989159	0.332065998	NR1H3	Group1	5.562623599
BP	GO:0042100	B cell proliferation	Jan-37	82/16877	0.165065817	0.379989159	0.332065998	MEF2C	Group1	5.562623599
BP	GO:1900542	regulation of purine nucleotide metabolic process	Jan-37	82/16877	0.165065817	0.379989159	0.332065998	ZBTB7A	Group1	5.562623599
BP	GO:0006140	regulation of nucleotide metabolic process	Jan-37	83/16877	0.166905208	0.379989159	0.332065998	ZBTB7A	Group1	5.495604038
BP	GO:0008589	regulation of smoothened signaling pathway	Jan-37	83/16877	0.166905208	0.379989159	0.332065998	RORA	Group1	5.495604038
BP	GO:0001892	embryonic placenta development	Jan-37	84/16877	0.168740656	0.379989159	0.332065998	HEY2	Group1	5.43018018
BP	GO:0021954	central nervous system neuron development	Jan-37	84/16877	0.168740656	0.379989159	0.332065998	LHX8	Group1	5.43018018
BP	GO:0033077	T cell differentiation in thymus	Jan-37	84/16877	0.168740656	0.379989159	0.332065998	MAFB	Group1	5.43018018
BP	GO:0045824	negative regulation of innate immune response	Jan-37	84/16877	0.168740656	0.379989159	0.332065998	NR1H3	Group1	5.43018018
BP	GO:0051591	response to cAMP	Jan-37	84/16877	0.168740656	0.379989159	0.332065998	FOSL1	Group1	5.43018018
BP	GO:2000628	regulation of miRNA metabolic process	Jan-37	84/16877	0.168740656	0.379989159	0.332065998	FOSL1	Group1	5.43018018
BP	GO:0006096	glycolytic process	Jan-37	85/16877	0.170572168	0.379989159	0.332065998	ZBTB7A	Group1	5.366295707
BP	GO:0019915	lipid storage	Jan-37	85/16877	0.170572168	0.379989159	0.332065998	NR1H3	Group1	5.366295707
BP	GO:0071229	cellular response to acid chemical	Jan-37	85/16877	0.170572168	0.379989159	0.332065998	BCL11A	Group1	5.366295707
BP	GO:0140888	interferon-mediated signaling pathway	Jan-37	85/16877	0.170572168	0.379989159	0.332065998	NR1H3	Group1	5.366295707
BP	GO:0032411	positive regulation of transporter activity	Jan-37	86/16877	0.172399755	0.379989159	0.332065998	NR1H3	Group1	5.30389692
BP	GO:0048145	regulation of fibroblast proliferation	Jan-37	86/16877	0.172399755	0.379989159	0.332065998	E2F1	Group1	5.30389692
BP	GO:0071347	cellular response to interleukin-1	Jan-37	86/16877	0.172399755	0.379989159	0.332065998	RORA	Group1	5.30389692
BP	GO:0050727	regulation of inflammatory response	Feb-37	344/16877	0.17381025	0.379989159	0.332065998	NR1H3/RORA	Group1	2.65194846
BP	GO:0002220	innate immune response activating cell surface receptor signaling pathway	Jan-37	87/16877	0.174223423	0.379989159	0.332065998	NR1H3	Group1	5.242932588
BP	GO:0034620	cellular response to unfolded protein	Jan-37	87/16877	0.174223423	0.379989159	0.332065998	ATF6B	Group1	5.242932588
BP	GO:0046032	ADP catabolic process	Jan-37	87/16877	0.174223423	0.379989159	0.332065998	ZBTB7A	Group1	5.242932588
BP	GO:0043367	CD4-positive, alpha-beta T cell differentiation	Jan-37	88/16877	0.176043181	0.379989159	0.332065998	RORA	Group1	5.183353808
BP	GO:0019364	pyridine nucleotide catabolic process	Jan-37	89/16877	0.177859036	0.379989159	0.332065998	ZBTB7A	Group1	5.125113878
BP	GO:0031507	heterochromatin formation	Jan-37	89/16877	0.177859036	0.379989159	0.332065998	PHF8	Group1	5.125113878
BP	GO:0042475	odontogenesis of dentin-containing tooth	Jan-37	89/16877	0.177859036	0.379989159	0.332065998	LHX8	Group1	5.125113878
BP	GO:0009137	purine nucleoside diphosphate catabolic process	Jan-37	90/16877	0.179670998	0.379989159	0.332065998	ZBTB7A	Group1	5.068168168
BP	GO:0009181	purine ribonucleoside diphosphate catabolic process	Jan-37	90/16877	0.179670998	0.379989159	0.332065998	ZBTB7A	Group1	5.068168168
BP	GO:0021510	spinal cord development	Jan-37	90/16877	0.179670998	0.379989159	0.332065998	GBX1	Group1	5.068168168
BP	GO:0043535	regulation of blood vessel endothelial cell migration	Jan-37	90/16877	0.179670998	0.379989159	0.332065998	MEF2C	Group1	5.068168168
BP	GO:0002833	positive regulation of response to biotic stimulus	Feb-37	352/16877	0.180095058	0.379989159	0.332065998	NR1H3/FOSL1	Group1	2.591676904
BP	GO:0050878	regulation of body fluid levels	Feb-37	353/16877	0.180883293	0.379989159	0.332065998	NR1H3/CREB1	Group1	2.584335043
BP	GO:0014033	neural crest cell differentiation	Jan-37	91/16877	0.181479074	0.379989159	0.332065998	MEF2C	Group1	5.012474012
BP	GO:0021675	nerve development	Jan-37	91/16877	0.181479074	0.379989159	0.332065998	MAFB	Group1	5.012474012
BP	GO:0019935	cyclic-nucleotide-mediated signaling	Jan-37	92/16877	0.183283273	0.379989159	0.332065998	CREB1	Group1	4.957990599
BP	GO:0030512	negative regulation of transforming growth factor beta receptor signaling pathway	Jan-37	92/16877	0.183283273	0.379989159	0.332065998	ZBTB7A	Group1	4.957990599
BP	GO:0072526	pyridine-containing compound catabolic process	Jan-37	92/16877	0.183283273	0.379989159	0.332065998	ZBTB7A	Group1	4.957990599
BP	GO:0140747	regulation of ncRNA transcription	Jan-37	92/16877	0.183283273	0.379989159	0.332065998	FOSL1	Group1	4.957990599
BP	GO:0006641	triglyceride metabolic process	Jan-37	93/16877	0.185083601	0.379989159	0.332065998	NR1H3	Group1	4.904678872
BP	GO:0009191	ribonucleoside diphosphate catabolic process	Jan-37	93/16877	0.185083601	0.379989159	0.332065998	ZBTB7A	Group1	4.904678872
BP	GO:0009798	axis specification	Jan-37	93/16877	0.185083601	0.379989159	0.332065998	HEY2	Group1	4.904678872
BP	GO:0046031	ADP metabolic process	Jan-37	93/16877	0.185083601	0.379989159	0.332065998	ZBTB7A	Group1	4.904678872
BP	GO:0060996	dendritic spine development	Jan-37	93/16877	0.185083601	0.379989159	0.332065998	MEF2C	Group1	4.904678872
BP	GO:0061337	cardiac conduction	Jan-37	93/16877	0.185083601	0.379989159	0.332065998	MEF2A	Group1	4.904678872
BP	GO:1903312	negative regulation of mRNA metabolic process	Jan-37	93/16877	0.185083601	0.379989159	0.332065998	E2F1	Group1	4.904678872
BP	GO:0010906	regulation of glucose metabolic process	Jan-37	94/16877	0.186880069	0.379989159	0.332065998	RORA	Group1	4.852501438
BP	GO:0042542	response to hydrogen peroxide	Jan-37	94/16877	0.186880069	0.379989159	0.332065998	FOSL1	Group1	4.852501438
BP	GO:0022600	digestive system process	Jan-37	95/16877	0.188672682	0.379989159	0.332065998	NR1H3	Group1	4.801422475
BP	GO:0033555	multicellular organismal response to stress	Jan-37	95/16877	0.188672682	0.379989159	0.332065998	MEF2C	Group1	4.801422475
BP	GO:0035282	segmentation	Jan-37	95/16877	0.188672682	0.379989159	0.332065998	MAFB	Group1	4.801422475
BP	GO:0045639	positive regulation of myeloid cell differentiation	Jan-37	95/16877	0.188672682	0.379989159	0.332065998	CREB1	Group1	4.801422475
BP	GO:0051588	regulation of neurotransmitter transport	Jan-37	95/16877	0.188672682	0.379989159	0.332065998	MEF2C	Group1	4.801422475
BP	GO:0048534	hematopoietic or lymphoid organ development	Jan-37	96/16877	0.190461451	0.379989159	0.332065998	MAFB	Group1	4.751407658
BP	GO:1990830	cellular response to leukemia inhibitory factor	Jan-37	96/16877	0.190461451	0.379989159	0.332065998	CREB1	Group1	4.751407658
BP	GO:0009134	nucleoside diphosphate catabolic process	Jan-37	97/16877	0.192246382	0.379989159	0.332065998	ZBTB7A	Group1	4.702424074
BP	GO:0050773	regulation of dendrite development	Jan-37	97/16877	0.192246382	0.379989159	0.332065998	BCL11A	Group1	4.702424074
BP	GO:0071346	cellular response to type II interferon	Jan-37	97/16877	0.192246382	0.379989159	0.332065998	NR1H3	Group1	4.702424074
BP	GO:0072080	nephron tubule development	Jan-37	97/16877	0.192246382	0.379989159	0.332065998	MEF2C	Group1	4.702424074
BP	GO:0006979	response to oxidative stress	Feb-37	368/16877	0.192771274	0.379989159	0.332065998	ETV5/FOSL1	Group1	2.4789953
BP	GO:0002027	regulation of heart rate	Jan-37	98/16877	0.194027483	0.379989159	0.332065998	HEY2	Group1	4.654440154
BP	GO:0008585	female gonad development	Jan-37	98/16877	0.194027483	0.379989159	0.332065998	LHX8	Group1	4.654440154
BP	GO:0010469	regulation of signaling receptor activity	Jan-37	98/16877	0.194027483	0.379989159	0.332065998	MEF2C	Group1	4.654440154
BP	GO:0070828	heterochromatin organization	Jan-37	98/16877	0.194027483	0.379989159	0.332065998	PHF8	Group1	4.654440154
BP	GO:1990823	response to leukemia inhibitory factor	Jan-37	98/16877	0.194027483	0.379989159	0.332065998	CREB1	Group1	4.654440154
BP	GO:0035967	cellular response to topologically incorrect protein	Jan-37	99/16877	0.195804763	0.38047297	0.332488792	ATF6B	Group1	4.607425607
BP	GO:0097306	cellular response to alcohol	Jan-37	99/16877	0.195804763	0.38047297	0.332488792	CREB1	Group1	4.607425607
BP	GO:0008630	intrinsic apoptotic signaling pathway in response to DNA damage	Jan-37	100/16877	0.19757823	0.38047297	0.332488792	E2F1	Group1	4.561351351
BP	GO:0021549	cerebellum development	Jan-37	100/16877	0.19757823	0.38047297	0.332488792	RORA	Group1	4.561351351
BP	GO:0035303	regulation of dephosphorylation	Jan-37	100/16877	0.19757823	0.38047297	0.332488792	MEF2C	Group1	4.561351351
BP	GO:1902106	negative regulation of leukocyte differentiation	Jan-37	100/16877	0.19757823	0.38047297	0.332488792	MAFB	Group1	4.561351351
BP	GO:0050767	regulation of neurogenesis	Feb-37	375/16877	0.19835691	0.38047297	0.332488792	ETV5/HEY2	Group1	2.432720721
BP	GO:0002286	T cell activation involved in immune response	Jan-37	101/16877	0.199347891	0.38047297	0.332488792	RORA	Group1	4.516189457
BP	GO:0010586	miRNA metabolic process	Jan-37	101/16877	0.199347891	0.38047297	0.332488792	FOSL1	Group1	4.516189457
BP	GO:0061326	renal tubule development	Jan-37	101/16877	0.199347891	0.38047297	0.332488792	MEF2C	Group1	4.516189457
BP	GO:0046545	development of primary female sexual characteristics	Jan-37	102/16877	0.201113755	0.38047297	0.332488792	LHX8	Group1	4.47191309
BP	GO:0014013	regulation of gliogenesis	Jan-37	103/16877	0.202875829	0.38047297	0.332488792	ETV5	Group1	4.428496458
BP	GO:0032526	response to retinoic acid	Jan-37	103/16877	0.202875829	0.38047297	0.332488792	CREB1	Group1	4.428496458
BP	GO:0048024	regulation of mRNA splicing, via spliceosome	Jan-37	103/16877	0.202875829	0.38047297	0.332488792	ZBTB7A	Group1	4.428496458
BP	GO:1905954	positive regulation of lipid localization	Jan-37	103/16877	0.202875829	0.38047297	0.332488792	NR1H3	Group1	4.428496458
BP	GO:0003279	cardiac septum development	Jan-37	104/16877	0.204634121	0.38047297	0.332488792	HEY2	Group1	4.385914761
BP	GO:0045445	myoblast differentiation	Jan-37	104/16877	0.204634121	0.38047297	0.332488792	MEF2C	Group1	4.385914761
BP	GO:0051224	negative regulation of protein transport	Jan-37	104/16877	0.204634121	0.38047297	0.332488792	NR1H3	Group1	4.385914761
BP	GO:0060840	artery development	Jan-37	104/16877	0.204634121	0.38047297	0.332488792	HEY2	Group1	4.385914761
BP	GO:0001776	leukocyte homeostasis	Jan-37	105/16877	0.20638864	0.38047297	0.332488792	MEF2C	Group1	4.344144144
BP	GO:0009135	purine nucleoside diphosphate metabolic process	Jan-37	105/16877	0.20638864	0.38047297	0.332488792	ZBTB7A	Group1	4.344144144
BP	GO:0009179	purine ribonucleoside diphosphate metabolic process	Jan-37	105/16877	0.20638864	0.38047297	0.332488792	ZBTB7A	Group1	4.344144144
BP	GO:0048144	fibroblast proliferation	Jan-37	105/16877	0.20638864	0.38047297	0.332488792	E2F1	Group1	4.344144144
BP	GO:0060079	excitatory postsynaptic potential	Jan-37	105/16877	0.20638864	0.38047297	0.332488792	MEF2C	Group1	4.344144144
BP	GO:0071887	leukocyte apoptotic process	Jan-37	105/16877	0.20638864	0.38047297	0.332488792	MEF2C	Group1	4.344144144
BP	GO:1903707	negative regulation of hemopoiesis	Jan-37	105/16877	0.20638864	0.38047297	0.332488792	MAFB	Group1	4.344144144
BP	GO:0032102	negative regulation of response to external stimulus	Feb-37	389/16877	0.209590603	0.38276055	0.334487869	NR1H3/RORA	Group1	2.34516779
BP	GO:0048640	negative regulation of developmental growth	Jan-37	107/16877	0.209886386	0.38276055	0.334487869	BCL11A	Group1	4.262945188
BP	GO:0071774	response to fibroblast growth factor	Jan-37	107/16877	0.209886386	0.38276055	0.334487869	ELK1	Group1	4.262945188
BP	GO:1904659	glucose transmembrane transport	Jan-37	107/16877	0.209886386	0.38276055	0.334487869	MEF2A	Group1	4.262945188
BP	GO:0006805	xenobiotic metabolic process	Jan-37	109/16877	0.213369132	0.38564261	0.337006452	RORA	Group1	4.18472601
BP	GO:0022037	metencephalon development	Jan-37	109/16877	0.213369132	0.38564261	0.337006452	RORA	Group1	4.18472601
BP	GO:0030301	cholesterol transport	Jan-37	109/16877	0.213369132	0.38564261	0.337006452	NR1H3	Group1	4.18472601
BP	GO:0008645	hexose transmembrane transport	Jan-37	110/16877	0.215104899	0.38564261	0.337006452	MEF2A	Group1	4.146683047
BP	GO:0035249	synaptic transmission, glutamatergic	Jan-37	110/16877	0.215104899	0.38564261	0.337006452	MEF2C	Group1	4.146683047
BP	GO:0045446	endothelial cell differentiation	Jan-37	110/16877	0.215104899	0.38564261	0.337006452	HEY2	Group1	4.146683047
BP	GO:0051963	regulation of synapse assembly	Jan-37	110/16877	0.215104899	0.38564261	0.337006452	MEF2C	Group1	4.146683047
BP	GO:0070555	response to interleukin-1	Jan-37	110/16877	0.215104899	0.38564261	0.337006452	RORA	Group1	4.146683047
BP	GO:0006090	pyruvate metabolic process	Jan-37	111/16877	0.21683694	0.386938082	0.338138542	ZBTB7A	Group1	4.109325542
BP	GO:0035710	CD4-positive, alpha-beta T cell activation	Jan-37	111/16877	0.21683694	0.386938082	0.338138542	RORA	Group1	4.109325542
BP	GO:0002832	negative regulation of response to biotic stimulus	Jan-37	112/16877	0.218565261	0.386938082	0.338138542	NR1H3	Group1	4.072635135
BP	GO:0015749	monosaccharide transmembrane transport	Jan-37	112/16877	0.218565261	0.386938082	0.338138542	MEF2A	Group1	4.072635135
BP	GO:0043200	response to amino acid	Jan-37	112/16877	0.218565261	0.386938082	0.338138542	BCL11A	Group1	4.072635135
BP	GO:0099565	chemical synaptic transmission, postsynaptic	Jan-37	112/16877	0.218565261	0.386938082	0.338138542	MEF2C	Group1	4.072635135
BP	GO:0043473	pigmentation	Jan-37	113/16877	0.220289871	0.389178771	0.340096642	MEF2C	Group1	4.036594116
BP	GO:0045088	regulation of innate immune response	Feb-37	404/16877	0.221705021	0.390591575	0.341331267	NR1H3/FOSL1	Group1	2.258094728
BP	GO:0043534	blood vessel endothelial cell migration	Jan-37	114/16877	0.222010777	0.390591575	0.341331267	MEF2C	Group1	4.001185396
BP	GO:0009185	ribonucleoside diphosphate metabolic process	Jan-37	115/16877	0.223727988	0.392701327	0.343174943	ZBTB7A	Group1	3.966392479
BP	GO:0045814	negative regulation of gene expression, epigenetic	Jan-37	116/16877	0.22544151	0.393653506	0.344007036	PHF8	Group1	3.932199441
BP	GO:0030278	regulation of ossification	Jan-37	117/16877	0.227151352	0.393653506	0.344007036	MEF2C	Group1	3.898590899
BP	GO:0034341	response to type II interferon	Jan-37	117/16877	0.227151352	0.393653506	0.344007036	NR1H3	Group1	3.898590899
BP	GO:0046660	female sex differentiation	Jan-37	117/16877	0.227151352	0.393653506	0.344007036	LHX8	Group1	3.898590899
BP	GO:0009150	purine ribonucleotide metabolic process	Feb-37	411/16877	0.227381373	0.393653506	0.344007036	ZBTB7A/RORA	Group1	2.219635694
BP	GO:0014902	myotube differentiation	Jan-37	118/16877	0.228857522	0.393653506	0.344007036	MEF2C	Group1	3.865551993
BP	GO:0072009	nephron epithelium development	Jan-37	118/16877	0.228857522	0.393653506	0.344007036	MEF2C	Group1	3.865551993
BP	GO:1904950	negative regulation of establishment of protein localization	Jan-37	118/16877	0.228857522	0.393653506	0.344007036	NR1H3	Group1	3.865551993
BP	GO:0007586	digestion	Jan-37	119/16877	0.230560026	0.394303955	0.344575452	NR1H3	Group1	3.833068362
BP	GO:0046632	alpha-beta T cell differentiation	Jan-37	119/16877	0.230560026	0.394303955	0.344575452	RORA	Group1	3.833068362
BP	GO:0044772	mitotic cell cycle phase transition	Feb-37	415/16877	0.230630615	0.394303955	0.344575452	E2F1/PHF8	Group1	2.198241615
BP	GO:0006639	acylglycerol metabolic process	Jan-37	120/16877	0.232258873	0.395649821	0.345751581	NR1H3	Group1	3.801126126
BP	GO:0006638	neutral lipid metabolic process	Jan-37	121/16877	0.233954071	0.395649821	0.345751581	NR1H3	Group1	3.769711861
BP	GO:0009132	nucleoside diphosphate metabolic process	Jan-37	122/16877	0.235645626	0.395649821	0.345751581	ZBTB7A	Group1	3.738812583
BP	GO:0015918	sterol transport	Jan-37	122/16877	0.235645626	0.395649821	0.345751581	NR1H3	Group1	3.738812583
BP	GO:0000077	DNA damage checkpoint signaling	Jan-37	123/16877	0.237333547	0.395649821	0.345751581	E2F1	Group1	3.708415733
BP	GO:0030879	mammary gland development	Jan-37	123/16877	0.237333547	0.395649821	0.345751581	CREB1	Group1	3.708415733
BP	GO:0050864	regulation of B cell activation	Jan-37	123/16877	0.237333547	0.395649821	0.345751581	MEF2C	Group1	3.708415733
BP	GO:0002250	adaptive immune response	Feb-37	425/16877	0.238769228	0.395649821	0.345751581	MEF2C/RORA	Group1	2.146518283
BP	GO:0007368	determination of left/right symmetry	Jan-37	124/16877	0.23901784	0.395649821	0.345751581	MEF2C	Group1	3.678509154
BP	GO:0034219	carbohydrate transmembrane transport	Jan-37	124/16877	0.23901784	0.395649821	0.345751581	MEF2A	Group1	3.678509154
BP	GO:0045667	regulation of osteoblast differentiation	Jan-37	124/16877	0.23901784	0.395649821	0.345751581	MEF2C	Group1	3.678509154
BP	GO:0051345	positive regulation of hydrolase activity	Feb-37	427/16877	0.24039931	0.395649821	0.345751581	NR1H3/MEF2C	Group1	2.136464333
BP	GO:0007613	memory	Jan-37	125/16877	0.240698515	0.395649821	0.345751581	CREB1	Group1	3.649081081
BP	GO:0050684	regulation of mRNA processing	Jan-37	125/16877	0.240698515	0.395649821	0.345751581	ZBTB7A	Group1	3.649081081
BP	GO:0001101	response to acid chemical	Jan-37	126/16877	0.242375578	0.395649821	0.345751581	BCL11A	Group1	3.62012012
BP	GO:0010720	positive regulation of cell development	Feb-37	430/16877	0.242845733	0.395649821	0.345751581	ETV5/CREB1	Group1	2.121558768
BP	GO:0022412	cellular process involved in reproduction in multicellular organism	Feb-37	430/16877	0.242845733	0.395649821	0.345751581	ETV5/FOSL1	Group1	2.121558768
BP	GO:0009259	ribonucleotide metabolic process	Feb-37	431/16877	0.243661537	0.395649821	0.345751581	ZBTB7A/RORA	Group1	2.116636358
BP	GO:0042476	odontogenesis	Jan-37	127/16877	0.244049036	0.395649821	0.345751581	LHX8	Group1	3.591615237
BP	GO:0046683	response to organophosphorus	Jan-37	127/16877	0.244049036	0.395649821	0.345751581	FOSL1	Group1	3.591615237
BP	GO:1904019	epithelial cell apoptotic process	Jan-37	127/16877	0.244049036	0.395649821	0.345751581	E2F1	Group1	3.591615237
BP	GO:0001936	regulation of endothelial cell proliferation	Jan-37	128/16877	0.245718898	0.395649821	0.345751581	MEF2C	Group1	3.563555743
BP	GO:0032368	regulation of lipid transport	Jan-37	128/16877	0.245718898	0.395649821	0.345751581	NR1H3	Group1	3.563555743
BP	GO:0051384	response to glucocorticoid	Jan-37	128/16877	0.245718898	0.395649821	0.345751581	FOSL1	Group1	3.563555743
BP	GO:0060972	left/right pattern formation	Jan-37	128/16877	0.245718898	0.395649821	0.345751581	MEF2C	Group1	3.563555743
BP	GO:0062013	positive regulation of small molecule metabolic process	Jan-37	128/16877	0.245718898	0.395649821	0.345751581	NR1H3	Group1	3.563555743
BP	GO:0019221	cytokine-mediated signaling pathway	Feb-37	434/16877	0.246109871	0.395649821	0.345751581	NR1H3/FOSL1	Group1	2.102005231
BP	GO:0009154	purine ribonucleotide catabolic process	Jan-37	129/16877	0.247385171	0.395649821	0.345751581	ZBTB7A	Group1	3.53593128
BP	GO:0010927	cellular component assembly involved in morphogenesis	Jan-37	129/16877	0.247385171	0.395649821	0.345751581	MEF2A	Group1	3.53593128
BP	GO:0043467	regulation of generation of precursor metabolites and energy	Jan-37	129/16877	0.247385171	0.395649821	0.345751581	ZBTB7A	Group1	3.53593128
BP	GO:0048593	camera-type eye morphogenesis	Jan-37	129/16877	0.247385171	0.395649821	0.345751581	MEIS1	Group1	3.53593128
BP	GO:0034762	regulation of transmembrane transport	Feb-37	436/16877	0.24774282	0.395649821	0.345751581	MEF2C/MEF2A	Group1	2.092363005
BP	GO:0003158	endothelium development	Jan-37	130/16877	0.249047862	0.395649821	0.345751581	HEY2	Group1	3.508731809
BP	GO:0051092	positive regulation of NF-kappaB transcription factor activity	Jan-37	130/16877	0.249047862	0.395649821	0.345751581	ZBTB7A	Group1	3.508731809
BP	GO:0071333	cellular response to glucose stimulus	Jan-37	130/16877	0.249047862	0.395649821	0.345751581	ZNF236	Group1	3.508731809
BP	GO:0035270	endocrine system development	Jan-37	131/16877	0.250706978	0.395649821	0.345751581	CREB1	Group1	3.481947596
BP	GO:0050680	negative regulation of epithelial cell proliferation	Jan-37	131/16877	0.250706978	0.395649821	0.345751581	MEF2C	Group1	3.481947596
BP	GO:0010212	response to ionizing radiation	Jan-37	132/16877	0.252362528	0.395649821	0.345751581	ELK1	Group1	3.455569206
BP	GO:0031570	DNA integrity checkpoint signaling	Jan-37	132/16877	0.252362528	0.395649821	0.345751581	E2F1	Group1	3.455569206
BP	GO:0006986	response to unfolded protein	Jan-37	133/16877	0.254014519	0.395649821	0.345751581	ATF6B	Group1	3.429587482
BP	GO:0006997	nucleus organization	Jan-37	133/16877	0.254014519	0.395649821	0.345751581	PHF8	Group1	3.429587482
BP	GO:0009799	specification of symmetry	Jan-37	133/16877	0.254014519	0.395649821	0.345751581	MEF2C	Group1	3.429587482
BP	GO:0009855	determination of bilateral symmetry	Jan-37	133/16877	0.254014519	0.395649821	0.345751581	MEF2C	Group1	3.429587482
BP	GO:0071331	cellular response to hexose stimulus	Jan-37	133/16877	0.254014519	0.395649821	0.345751581	ZNF236	Group1	3.429587482
BP	GO:0019693	ribose phosphate metabolic process	Feb-37	444/16877	0.254279661	0.395649821	0.345751581	ZBTB7A/RORA	Group1	2.054662771
BP	GO:0030183	B cell differentiation	Jan-37	134/16877	0.255662958	0.396347694	0.346361441	ZBTB7A	Group1	3.403993546
BP	GO:0050671	positive regulation of lymphocyte proliferation	Jan-37	134/16877	0.255662958	0.396347694	0.346361441	MEF2C	Group1	3.403993546
BP	GO:0007409	axonogenesis	Feb-37	447/16877	0.256732749	0.396721926	0.346688476	GBX1/CREB1	Group1	2.040873088
BP	GO:0009261	ribonucleotide catabolic process	Jan-37	135/16877	0.257307853	0.396721926	0.346688476	ZBTB7A	Group1	3.378778779
BP	GO:0071326	cellular response to monosaccharide stimulus	Jan-37	135/16877	0.257307853	0.396721926	0.346688476	ZNF236	Group1	3.378778779
BP	GO:0006367	transcription initiation at RNA polymerase II promoter	Jan-37	136/16877	0.258949211	0.397750083	0.347586965	HEY2	Group1	3.353934817
BP	GO:0017015	regulation of transforming growth factor beta receptor signaling pathway	Jan-37	137/16877	0.260587039	0.397750083	0.347586965	ZBTB7A	Group1	3.329453541
BP	GO:0032946	positive regulation of mononuclear cell proliferation	Jan-37	137/16877	0.260587039	0.397750083	0.347586965	MEF2C	Group1	3.329453541
BP	GO:0046887	positive regulation of hormone secretion	Jan-37	137/16877	0.260587039	0.397750083	0.347586965	CREB1	Group1	3.329453541
BP	GO:0048813	dendrite morphogenesis	Jan-37	137/16877	0.260587039	0.397750083	0.347586965	MEF2A	Group1	3.329453541
BP	GO:0006195	purine nucleotide catabolic process	Jan-37	138/16877	0.262221344	0.397750083	0.347586965	ZBTB7A	Group1	3.305327066
BP	GO:0071456	cellular response to hypoxia	Jan-37	138/16877	0.262221344	0.397750083	0.347586965	RORA	Group1	3.305327066
BP	GO:0030534	adult behavior	Jan-37	139/16877	0.263852135	0.397750083	0.347586965	GBX1	Group1	3.281547735
BP	GO:0098781	ncRNA transcription	Jan-37	139/16877	0.263852135	0.397750083	0.347586965	FOSL1	Group1	3.281547735
BP	GO:0001889	liver development	Jan-37	140/16877	0.265479419	0.397750083	0.347586965	ELK1	Group1	3.258108108
BP	GO:0007224	smoothened signaling pathway	Jan-37	140/16877	0.265479419	0.397750083	0.347586965	RORA	Group1	3.258108108
BP	GO:0007269	neurotransmitter secretion	Jan-37	140/16877	0.265479419	0.397750083	0.347586965	MEF2C	Group1	3.258108108
BP	GO:0035264	multicellular organism growth	Jan-37	140/16877	0.265479419	0.397750083	0.347586965	CREB1	Group1	3.258108108
BP	GO:0099643	signal release from synapse	Jan-37	140/16877	0.265479419	0.397750083	0.347586965	MEF2C	Group1	3.258108108
BP	GO:1903531	negative regulation of secretion by cell	Jan-37	140/16877	0.265479419	0.397750083	0.347586965	NR1H3	Group1	3.258108108
BP	GO:1903844	regulation of cellular response to transforming growth factor beta stimulus	Jan-37	140/16877	0.265479419	0.397750083	0.347586965	ZBTB7A	Group1	3.258108108
BP	GO:0010977	negative regulation of neuron projection development	Jan-37	142/16877	0.268723493	0.399835334	0.349409229	BCL11A	Group1	3.212219262
BP	GO:0018205	peptidyl-lysine modification	Jan-37	142/16877	0.268723493	0.399835334	0.349409229	BCL11A	Group1	3.212219262
BP	GO:0061008	hepaticobiliary system development	Jan-37	143/16877	0.270340298	0.399835334	0.349409229	ELK1	Group1	3.18975619
BP	GO:0072523	purine-containing compound catabolic process	Jan-37	143/16877	0.270340298	0.399835334	0.349409229	ZBTB7A	Group1	3.18975619
BP	GO:0090101	negative regulation of transmembrane receptor protein serine/threonine kinase signaling pathway	Jan-37	144/16877	0.271953624	0.399835334	0.349409229	ZBTB7A	Group1	3.167605105
BP	GO:0016049	cell growth	Feb-37	466/16877	0.272282693	0.399835334	0.349409229	BCL11A/MEIS1	Group1	1.957661524
BP	GO:0036294	cellular response to decreased oxygen levels	Jan-37	145/16877	0.27356348	0.399835334	0.349409229	RORA	Group1	3.145759553
BP	GO:0060078	regulation of postsynaptic membrane potential	Jan-37	145/16877	0.27356348	0.399835334	0.349409229	MEF2C	Group1	3.145759553
BP	GO:0023061	signal release	Feb-37	468/16877	0.273920228	0.399835334	0.349409229	MEF2C/CREB1	Group1	1.949295449
BP	GO:0008643	carbohydrate transport	Jan-37	146/16877	0.275169872	0.399835334	0.349409229	MEF2A	Group1	3.124213254
BP	GO:0071322	cellular response to carbohydrate stimulus	Jan-37	146/16877	0.275169872	0.399835334	0.349409229	ZNF236	Group1	3.124213254
BP	GO:0120161	regulation of cold-induced thermogenesis	Jan-37	146/16877	0.275169872	0.399835334	0.349409229	NR1H3	Group1	3.124213254
BP	GO:0002683	negative regulation of immune system process	Feb-37	470/16877	0.275557776	0.399835334	0.349409229	NR1H3/MAFB	Group1	1.941000575
BP	GO:0007292	female gamete generation	Jan-37	147/16877	0.276772808	0.399835334	0.349409229	FOSL1	Group1	3.102960103
BP	GO:0035966	response to topologically incorrect protein	Jan-37	147/16877	0.276772808	0.399835334	0.349409229	ATF6B	Group1	3.102960103
BP	GO:0062207	regulation of pattern recognition receptor signaling pathway	Jan-37	147/16877	0.276772808	0.399835334	0.349409229	NR1H3	Group1	3.102960103
BP	GO:0106106	cold-induced thermogenesis	Jan-37	147/16877	0.276772808	0.399835334	0.349409229	NR1H3	Group1	3.102960103
BP	GO:0016052	carbohydrate catabolic process	Jan-37	148/16877	0.278372294	0.401283502	0.350674758	ZBTB7A	Group1	3.081994156
BP	GO:0001935	endothelial cell proliferation	Jan-37	149/16877	0.279968338	0.401283502	0.350674758	MEF2C	Group1	3.061309632
BP	GO:0072073	kidney epithelium development	Jan-37	149/16877	0.279968338	0.401283502	0.350674758	MEF2C	Group1	3.061309632
BP	GO:0001678	intracellular glucose homeostasis	Jan-37	150/16877	0.281560948	0.401283502	0.350674758	ZNF236	Group1	3.040900901
BP	GO:0007605	sensory perception of sound	Jan-37	150/16877	0.281560948	0.401283502	0.350674758	POU3F4	Group1	3.040900901
BP	GO:0007612	learning	Jan-37	150/16877	0.281560948	0.401283502	0.350674758	FOSL1	Group1	3.040900901
BP	GO:0031960	response to corticosteroid	Jan-37	150/16877	0.281560948	0.401283502	0.350674758	FOSL1	Group1	3.040900901
BP	GO:0002831	regulation of response to biotic stimulus	Feb-37	479/16877	0.282926077	0.402196499	0.351472611	NR1H3/FOSL1	Group1	1.904530836
BP	GO:0006633	fatty acid biosynthetic process	Jan-37	151/16877	0.28315013	0.402196499	0.351472611	NR1H3	Group1	3.020762484
BP	GO:0001959	regulation of cytokine-mediated signaling pathway	Jan-37	152/16877	0.284735891	0.403098557	0.352260904	NR1H3	Group1	3.000889047
BP	GO:0070665	positive regulation of leukocyte proliferation	Jan-37	152/16877	0.284735891	0.403098557	0.352260904	MEF2C	Group1	3.000889047
BP	GO:0001501	skeletal system development	Feb-37	483/16877	0.286200043	0.403823022	0.352894002	MEF2D/MEF2C	Group1	1.888758324
BP	GO:0072006	nephron development	Jan-37	154/16877	0.287897181	0.404200016	0.35322345	MEF2C	Group1	2.961916462
BP	GO:0120254	olefinic compound metabolic process	Jan-37	154/16877	0.287897181	0.404200016	0.35322345	CREB1	Group1	2.961916462
BP	GO:1905952	regulation of lipid localization	Jan-37	154/16877	0.287897181	0.404200016	0.35322345	NR1H3	Group1	2.961916462
BP	GO:0043524	negative regulation of neuron apoptotic process	Jan-37	155/16877	0.289472724	0.404594616	0.353568284	MEF2C	Group1	2.942807323
BP	GO:0048592	eye morphogenesis	Jan-37	156/16877	0.291044875	0.404594616	0.353568284	MEIS1	Group1	2.923943174
BP	GO:0050905	neuromuscular process	Jan-37	156/16877	0.291044875	0.404594616	0.353568284	GBX1	Group1	2.923943174
BP	GO:0051048	negative regulation of secretion	Jan-37	156/16877	0.291044875	0.404594616	0.353568284	NR1H3	Group1	2.923943174
BP	GO:2000045	regulation of G1/S transition of mitotic cell cycle	Jan-37	156/16877	0.291044875	0.404594616	0.353568284	E2F1	Group1	2.923943174
BP	GO:0007009	plasma membrane organization	Jan-37	157/16877	0.292613641	0.404594616	0.353568284	MAFB	Group1	2.905319332
BP	GO:0065004	protein-DNA complex assembly	Jan-37	157/16877	0.292613641	0.404594616	0.353568284	HEY2	Group1	2.905319332
BP	GO:0080135	regulation of cellular response to stress	Feb-37	491/16877	0.292745205	0.404594616	0.353568284	NR1H3/ATF6B	Group1	1.857984257
BP	GO:0019362	pyridine nucleotide metabolic process	Jan-37	158/16877	0.29417903	0.404594616	0.353568284	ZBTB7A	Group1	2.886931235
BP	GO:0046496	nicotinamide nucleotide metabolic process	Jan-37	158/16877	0.29417903	0.404594616	0.353568284	ZBTB7A	Group1	2.886931235
BP	GO:0008015	blood circulation	Feb-37	493/16877	0.294380752	0.404594616	0.353568284	HEY2/MEF2A	Group1	1.850446796
BP	GO:0034655	nucleobase-containing compound catabolic process	Feb-37	493/16877	0.294380752	0.404594616	0.353568284	E2F1/ZBTB7A	Group1	1.850446796
BP	GO:0071453	cellular response to oxygen levels	Jan-37	160/16877	0.297299702	0.407592146	0.356187774	RORA	Group1	2.850844595
BP	GO:0001525	angiogenesis	Feb-37	498/16877	0.298468014	0.407592146	0.356187774	RORA/MEIS1	Group1	1.831868013
BP	GO:0009166	nucleotide catabolic process	Jan-37	161/16877	0.298854999	0.407592146	0.356187774	ZBTB7A	Group1	2.833137485
BP	GO:0060759	regulation of response to cytokine stimulus	Jan-37	161/16877	0.298854999	0.407592146	0.356187774	NR1H3	Group1	2.833137485
BP	GO:0006163	purine nucleotide metabolic process	Feb-37	500/16877	0.300102203	0.407592146	0.356187774	ZBTB7A/RORA	Group1	1.824540541
BP	GO:0010594	regulation of endothelial cell migration	Jan-37	162/16877	0.300406947	0.407592146	0.356187774	MEF2C	Group1	2.815648982
BP	GO:0061351	neural precursor cell proliferation	Jan-37	162/16877	0.300406947	0.407592146	0.356187774	RORA	Group1	2.815648982
BP	GO:1990845	adaptive thermogenesis	Jan-37	162/16877	0.300406947	0.407592146	0.356187774	NR1H3	Group1	2.815648982
BP	GO:0001837	epithelial to mesenchymal transition	Jan-37	164/16877	0.303500823	0.410476392	0.358708268	HEY2	Group1	2.7813118
BP	GO:0072524	pyridine-containing compound metabolic process	Jan-37	164/16877	0.303500823	0.410476392	0.358708268	ZBTB7A	Group1	2.7813118
BP	GO:0043488	regulation of mRNA stability	Jan-37	167/16877	0.30811669	0.414077581	0.361855284	E2F1	Group1	2.731348115
BP	GO:0046631	alpha-beta T cell activation	Jan-37	167/16877	0.30811669	0.414077581	0.361855284	RORA	Group1	2.731348115
BP	GO:0048771	tissue remodeling	Jan-37	168/16877	0.309648688	0.415477986	0.363079075	MEF2C	Group1	2.71509009
BP	GO:1901292	nucleoside phosphate catabolic process	Jan-37	170/16877	0.312702788	0.418913056	0.366080923	ZBTB7A	Group1	2.683147854
BP	GO:0006694	steroid biosynthetic process	Jan-37	171/16877	0.314224904	0.418966539	0.366127661	CREB1	Group1	2.667456931
BP	GO:0071478	cellular response to radiation	Jan-37	171/16877	0.314224904	0.418966539	0.366127661	ELK1	Group1	2.667456931
BP	GO:0072331	signal transduction by p53 class mediator	Jan-37	171/16877	0.314224904	0.418966539	0.366127661	E2F1	Group1	2.667456931
BP	GO:0006959	humoral immune response	Jan-37	172/16877	0.315743741	0.420330757	0.367319827	MEF2C	Group1	2.65194846
BP	GO:0002695	negative regulation of leukocyte activation	Jan-37	173/16877	0.317259304	0.421686347	0.368504455	NR1H3	Group1	2.636619278
BP	GO:0007565	female pregnancy	Jan-37	174/16877	0.318771601	0.422372371	0.369103959	FOSL1	Group1	2.621466294
BP	GO:0050954	sensory perception of mechanical stimulus	Jan-37	174/16877	0.318771601	0.422372371	0.369103959	POU3F4	Group1	2.621466294
BP	GO:1990138	neuron projection extension	Jan-37	175/16877	0.320280638	0.423709799	0.370272714	BCL11A	Group1	2.606486486
BP	GO:0001659	temperature homeostasis	Jan-37	176/16877	0.321786423	0.424377739	0.370856416	NR1H3	Group1	2.591676904
BP	GO:0043484	regulation of RNA splicing	Jan-37	176/16877	0.321786423	0.424377739	0.370856416	ZBTB7A	Group1	2.591676904
BP	GO:0002822	regulation of adaptive immune response based on somatic recombination of immune receptors built from immunoglobulin superfamily domains	Jan-37	178/16877	0.324788262	0.426347439	0.372577703	MEF2C	Group1	2.562556939
BP	GO:0050777	negative regulation of immune response	Jan-37	178/16877	0.324788262	0.426347439	0.372577703	NR1H3	Group1	2.562556939
BP	GO:1902806	regulation of cell cycle G1/S phase transition	Jan-37	178/16877	0.324788262	0.426347439	0.372577703	E2F1	Group1	2.562556939
BP	GO:0043487	regulation of RNA stability	Jan-37	179/16877	0.326284329	0.427623141	0.373692516	E2F1	Group1	2.548240978
BP	GO:0050851	antigen receptor-mediated signaling pathway	Jan-37	180/16877	0.327777171	0.427623141	0.373692516	MEF2C	Group1	2.534084084
BP	GO:1902107	positive regulation of leukocyte differentiation	Jan-37	180/16877	0.327777171	0.427623141	0.373692516	CREB1	Group1	2.534084084
BP	GO:1903708	positive regulation of hemopoiesis	Jan-37	180/16877	0.327777171	0.427623141	0.373692516	CREB1	Group1	2.534084084
BP	GO:0006006	glucose metabolic process	Jan-37	181/16877	0.329266795	0.428866543	0.374779104	RORA	Group1	2.52008362
BP	GO:0000302	response to reactive oxygen species	Jan-37	182/16877	0.330753207	0.428866543	0.374779104	FOSL1	Group1	2.506237006
BP	GO:0009749	response to glucose	Jan-37	182/16877	0.330753207	0.428866543	0.374779104	ZNF236	Group1	2.506237006
BP	GO:0002285	lymphocyte activation involved in immune response	Jan-37	183/16877	0.332236413	0.429476339	0.375311994	RORA	Group1	2.492541722
BP	GO:0030308	negative regulation of cell growth	Jan-37	183/16877	0.332236413	0.429476339	0.375311994	BCL11A	Group1	2.492541722
BP	GO:0040029	epigenetic regulation of gene expression	Jan-37	184/16877	0.333716421	0.430078306	0.375838043	PHF8	Group1	2.4789953
BP	GO:0061013	regulation of mRNA catabolic process	Jan-37	184/16877	0.333716421	0.430078306	0.375838043	E2F1	Group1	2.4789953
BP	GO:0008361	regulation of cell size	Jan-37	185/16877	0.335193237	0.430672523	0.376357319	CREB1	Group1	2.465595325
BP	GO:0042770	signal transduction in response to DNA damage	Jan-37	185/16877	0.335193237	0.430672523	0.376357319	E2F1	Group1	2.465595325
BP	GO:0009746	response to hexose	Jan-37	187/16877	0.338137321	0.433797955	0.37908858	ZNF236	Group1	2.439225322
BP	GO:0000075	cell cycle checkpoint signaling	Jan-37	188/16877	0.339604602	0.435022209	0.380158435	E2F1	Group1	2.426250719
BP	GO:0002520	immune system development	Jan-37	189/16877	0.341068718	0.435581736	0.380647396	MAFB	Group1	2.413413413
BP	GO:0009952	anterior/posterior pattern specification	Jan-37	189/16877	0.341068718	0.435581736	0.380647396	HEY2	Group1	2.413413413
BP	GO:0031345	negative regulation of cell projection organization	Jan-37	191/16877	0.343987481	0.438648697	0.383327561	BCL11A	Group1	2.388142069
BP	GO:0002819	regulation of adaptive immune response	Jan-37	193/16877	0.346893663	0.44169043	0.385985678	MEF2C	Group1	2.363394483
BP	GO:0034284	response to monosaccharide	Jan-37	194/16877	0.348342053	0.442206678	0.386436819	ZNF236	Group1	2.351212037
BP	GO:0050866	negative regulation of cell activation	Jan-37	195/16877	0.349787317	0.443377646	0.387460107	NR1H3	Group1	2.339154539
BP	GO:0034764	positive regulation of transmembrane transport	Jan-37	196/16877	0.351229462	0.443713478	0.387753585	MEF2A	Group1	2.327220077
BP	GO:0050821	protein stabilization	Jan-37	196/16877	0.351229462	0.443713478	0.387753585	CREB1	Group1	2.327220077
BP	GO:0001763	morphogenesis of a branching structure	Jan-37	197/16877	0.352668495	0.443713478	0.387753585	BCL11A	Group1	2.315406777
BP	GO:0032412	regulation of monoatomic ion transmembrane transporter activity	Jan-37	197/16877	0.352668495	0.443713478	0.387753585	MEF2C	Group1	2.315406777
BP	GO:0048167	regulation of synaptic plasticity	Jan-37	197/16877	0.352668495	0.443713478	0.387753585	MEF2C	Group1	2.315406777
BP	GO:0046034	ATP metabolic process	Jan-37	198/16877	0.354104423	0.444860075	0.388755577	ZBTB7A	Group1	2.303712804
BP	GO:0007179	transforming growth factor beta receptor signaling pathway	Jan-37	199/16877	0.355537251	0.445340603	0.389175502	ZBTB7A	Group1	2.292136357
BP	GO:1903828	negative regulation of protein localization	Jan-37	199/16877	0.355537251	0.445340603	0.389175502	NR1H3	Group1	2.292136357
BP	GO:0006457	protein folding	Jan-37	201/16877	0.358393634	0.447596174	0.391146607	NFYC	Group1	2.269329031
BP	GO:0007416	synapse assembly	Jan-37	201/16877	0.358393634	0.447596174	0.391146607	MEF2C	Group1	2.269329031
BP	GO:0006836	neurotransmitter transport	Jan-37	202/16877	0.359817203	0.448054315	0.391546968	MEF2C	Group1	2.258094728
BP	GO:0071356	cellular response to tumor necrosis factor	Jan-37	202/16877	0.359817203	0.448054315	0.391546968	RORA	Group1	2.258094728
BP	GO:0022898	regulation of transmembrane transporter activity	Jan-37	203/16877	0.361237699	0.448505957	0.391941651	MEF2C	Group1	2.246971109
BP	GO:0045861	negative regulation of proteolysis	Jan-37	203/16877	0.361237699	0.448505957	0.391941651	NR1H3	Group1	2.246971109
BP	GO:1901888	regulation of cell junction assembly	Jan-37	206/16877	0.36548081	0.452449236	0.395387614	MEF2C	Group1	2.214248229
BP	GO:0031032	actomyosin structure organization	Jan-37	207/16877	0.366889076	0.45353052	0.39633253	MEF2A	Group1	2.203551377
BP	GO:0043542	endothelial cell migration	Jan-37	208/16877	0.368294301	0.454604902	0.397271414	MEF2C	Group1	2.19295738
BP	GO:0031330	negative regulation of cellular catabolic process	Jan-37	210/16877	0.371095654	0.456733112	0.39913122	E2F1	Group1	2.172072072
BP	GO:0072330	monocarboxylic acid biosynthetic process	Jan-37	210/16877	0.371095654	0.456733112	0.39913122	NR1H3	Group1	2.172072072
BP	GO:0008406	gonad development	Jan-37	212/16877	0.373884917	0.458834168	0.400967296	LHX8	Group1	2.151580826
BP	GO:0009612	response to mechanical stimulus	Jan-37	212/16877	0.373884917	0.458834168	0.400967296	FOSL1	Group1	2.151580826
BP	GO:0051091	positive regulation of DNA-binding transcription factor activity	Jan-37	213/16877	0.375275032	0.459874605	0.401876517	ZBTB7A	Group1	2.141479508
BP	GO:0090257	regulation of muscle system process	Jan-37	215/16877	0.378046258	0.462602058	0.404259992	MEF2A	Group1	2.121558768
BP	GO:0045137	development of primary sexual characteristics	Jan-37	217/16877	0.380805522	0.465307035	0.406623824	LHX8	Group1	2.102005231
BP	GO:0009743	response to carbohydrate	Jan-37	218/16877	0.382180683	0.466315424	0.407505038	ZNF236	Group1	2.092363005
BP	GO:0006909	phagocytosis	Jan-37	219/16877	0.383552873	0.466972731	0.408079447	NR1H3	Group1	2.082808836
BP	GO:0009205	purine ribonucleoside triphosphate metabolic process	Jan-37	220/16877	0.384922098	0.466972731	0.408079447	ZBTB7A	Group1	2.073341523
BP	GO:0019318	hexose metabolic process	Jan-37	220/16877	0.384922098	0.466972731	0.408079447	RORA	Group1	2.073341523
BP	GO:0050670	regulation of lymphocyte proliferation	Jan-37	220/16877	0.384922098	0.466972731	0.408079447	MEF2C	Group1	2.073341523
BP	GO:0010632	regulation of epithelial cell migration	Jan-37	221/16877	0.386288363	0.46796076	0.408942869	MEF2C	Group1	2.063959887
BP	GO:0034612	response to tumor necrosis factor	Jan-37	222/16877	0.387651676	0.468942398	0.409800705	RORA	Group1	2.054662771
BP	GO:0032944	regulation of mononuclear cell proliferation	Jan-37	223/16877	0.389012041	0.46991768	0.410652987	MEF2C	Group1	2.045449036
BP	GO:0046434	organophosphate catabolic process	Jan-37	225/16877	0.391723957	0.472520505	0.412927552	ZBTB7A	Group1	2.027267267
BP	GO:0009144	purine nucleoside triphosphate metabolic process	Jan-37	226/16877	0.393075519	0.47347733	0.413763704	ZBTB7A	Group1	2.018297058
BP	GO:0009199	ribonucleoside triphosphate metabolic process	Jan-37	227/16877	0.394424159	0.474427925	0.414594413	ZBTB7A	Group1	2.009405882
BP	GO:0007411	axon guidance	Jan-37	229/16877	0.397112697	0.47496695	0.415065457	GBX1	Group1	1.991856485
BP	GO:0034599	cellular response to oxidative stress	Jan-37	229/16877	0.397112697	0.47496695	0.415065457	ETV5	Group1	1.991856485
BP	GO:0043523	regulation of neuron apoptotic process	Jan-37	229/16877	0.397112697	0.47496695	0.415065457	MEF2C	Group1	1.991856485
BP	GO:0097485	neuron projection guidance	Jan-37	229/16877	0.397112697	0.47496695	0.415065457	GBX1	Group1	1.991856485
BP	GO:0042593	glucose homeostasis	Jan-37	232/16877	0.401123742	0.478656131	0.41828937	ZNF236	Group1	1.96609972
BP	GO:0033500	carbohydrate homeostasis	Jan-37	233/16877	0.402454978	0.478656131	0.41828937	ZNF236	Group1	1.957661524
BP	GO:0045926	negative regulation of growth	Jan-37	233/16877	0.402454978	0.478656131	0.41828937	BCL11A	Group1	1.957661524
BP	GO:1901617	organic hydroxy compound biosynthetic process	Jan-37	233/16877	0.402454978	0.478656131	0.41828937	CREB1	Group1	1.957661524
BP	GO:0022604	regulation of cell morphogenesis	Jan-37	234/16877	0.403783334	0.479124515	0.418698683	BCL11A	Group1	1.949295449
BP	GO:0016485	protein processing	Jan-37	235/16877	0.405108818	0.479124515	0.418698683	MAFB	Group1	1.941000575
BP	GO:0050807	regulation of synapse organization	Jan-37	235/16877	0.405108818	0.479124515	0.418698683	MEF2C	Group1	1.941000575
BP	GO:0048863	stem cell differentiation	Jan-37	237/16877	0.407751188	0.481578005	0.420842745	MEF2C	Group1	1.924620823
BP	GO:0050769	positive regulation of neurogenesis	Jan-37	238/16877	0.409068088	0.481791303	0.421029143	ETV5	Group1	1.916534181
BP	GO:0060560	developmental growth involved in morphogenesis	Jan-37	238/16877	0.409068088	0.481791303	0.421029143	BCL11A	Group1	1.916534181
BP	GO:0006402	mRNA catabolic process	Jan-37	239/16877	0.410382138	0.482668589	0.421795788	E2F1	Group1	1.90851521
BP	GO:0005996	monosaccharide metabolic process	Jan-37	240/16877	0.411693345	0.483540106	0.422557391	RORA	Group1	1.900563063
BP	GO:0045017	glycerolipid biosynthetic process	Jan-37	241/16877	0.413001714	0.483736815	0.422729292	NR1H3	Group1	1.892676909
BP	GO:0050803	regulation of synapse structure or activity	Jan-37	241/16877	0.413001714	0.483736815	0.422729292	MEF2C	Group1	1.892676909
BP	GO:0009141	nucleoside triphosphate metabolic process	Jan-37	242/16877	0.414307253	0.483929133	0.422897355	ZBTB7A	Group1	1.88485593
BP	GO:0046883	regulation of hormone secretion	Jan-37	242/16877	0.414307253	0.483929133	0.422897355	CREB1	Group1	1.88485593
BP	GO:0070663	regulation of leukocyte proliferation	Jan-37	245/16877	0.41820694	0.487142149	0.425705155	MEF2C	Group1	1.861776062
BP	GO:1901988	negative regulation of cell cycle phase transition	Jan-37	245/16877	0.41820694	0.487142149	0.425705155	E2F1	Group1	1.861776062
BP	GO:0050708	regulation of protein secretion	Jan-37	252/16877	0.42720822	0.496944542	0.434271297	NR1H3	Group1	1.81006006
BP	GO:0031668	cellular response to extracellular stimulus	Jan-37	254/16877	0.429755029	0.49853935	0.435664973	FOSL1	Group1	1.795807619
BP	GO:0090092	regulation of transmembrane receptor protein serine/threonine kinase signaling pathway	Jan-37	254/16877	0.429755029	0.49853935	0.435664973	ZBTB7A	Group1	1.795807619
BP	GO:1901136	carbohydrate derivative catabolic process	Jan-37	255/16877	0.431024298	0.499328695	0.436354769	ZBTB7A	Group1	1.788765236
BP	GO:0007548	sex differentiation	Jan-37	261/16877	0.438582388	0.507391357	0.44340059	LHX8	Group1	1.747644196
BP	GO:0043122	regulation of canonical NF-kappaB signal transduction	Jan-37	266/16877	0.444806095	0.512493979	0.447859684	RORA	Group1	1.714793741
BP	GO:0002366	leukocyte activation involved in immune response	Jan-37	267/16877	0.446042756	0.513221516	0.448495466	RORA	Group1	1.708371293
BP	GO:0002263	cell activation involved in immune response	Jan-37	271/16877	0.450962653	0.518179309	0.452827996	RORA	Group1	1.68315548
BP	GO:0030100	regulation of endocytosis	Jan-37	272/16877	0.452185969	0.51888187	0.453441952	NR1H3	Group1	1.676967409
BP	GO:0046651	lymphocyte proliferation	Jan-37	274/16877	0.45462465	0.520975274	0.455271342	MEF2C	Group1	1.664726771
BP	GO:0030336	negative regulation of cell migration	Jan-37	276/16877	0.457052766	0.523050939	0.45708523	MEF2C	Group1	1.652663533
BP	GO:1903532	positive regulation of secretion by cell	Jan-37	277/16877	0.458262877	0.523729002	0.457677778	CREB1	Group1	1.646697239
BP	GO:0015850	organic hydroxy compound transport	Jan-37	279/16877	0.460675231	0.525777383	0.459467823	NR1H3	Group1	1.634892957
BP	GO:0032943	mononuclear cell proliferation	Jan-37	280/16877	0.461877485	0.526441005	0.46004775	MEF2C	Group1	1.629054054
BP	GO:0048608	reproductive structure development	Jan-37	282/16877	0.464274176	0.528462418	0.461814228	LHX8	Group1	1.617500479
BP	GO:0010948	negative regulation of cell cycle process	Jan-37	285/16877	0.46784975	0.530323868	0.463440917	E2F1	Group1	1.600474158
BP	GO:0051962	positive regulation of nervous system development	Jan-37	285/16877	0.46784975	0.530323868	0.463440917	ETV5	Group1	1.600474158
BP	GO:0006401	RNA catabolic process	Jan-37	286/16877	0.46903644	0.530323868	0.463440917	E2F1	Group1	1.594878095
BP	GO:0061458	reproductive system development	Jan-37	286/16877	0.46903644	0.530323868	0.463440917	LHX8	Group1	1.594878095
BP	GO:0001666	response to hypoxia	Jan-37	288/16877	0.4714021	0.531581092	0.464539584	RORA	Group1	1.583802553
BP	GO:0006650	glycerophospholipid metabolic process	Jan-37	288/16877	0.4714021	0.531581092	0.464539584	NR1H3	Group1	1.583802553
BP	GO:0007249	canonical NF-kappaB signal transduction	Jan-37	289/16877	0.472581082	0.532202865	0.46508294	RORA	Group1	1.578322267
BP	GO:2000146	negative regulation of cell motility	Jan-37	290/16877	0.473757504	0.532632039	0.465457988	MEF2C	Group1	1.572879776
BP	GO:0000377	RNA splicing, via transesterification reactions with bulged adenosine as nucleophile	Jan-37	291/16877	0.474931374	0.532632039	0.465457988	ZBTB7A	Group1	1.567474691
BP	GO:0000398	mRNA splicing, via spliceosome	Jan-37	291/16877	0.474931374	0.532632039	0.465457988	ZBTB7A	Group1	1.567474691
BP	GO:0010631	epithelial cell migration	Jan-37	292/16877	0.476102695	0.532632039	0.465457988	MEF2C	Group1	1.562106627
BP	GO:0062197	cellular response to chemical stress	Jan-37	292/16877	0.476102695	0.532632039	0.465457988	ETV5	Group1	1.562106627
BP	GO:0000375	RNA splicing, via transesterification reactions	Jan-37	295/16877	0.479601426	0.534320699	0.466933679	ZBTB7A	Group1	1.546220797
BP	GO:0090132	epithelium migration	Jan-37	295/16877	0.479601426	0.534320699	0.466933679	MEF2C	Group1	1.546220797
BP	GO:0097193	intrinsic apoptotic signaling pathway	Jan-37	295/16877	0.479601426	0.534320699	0.466933679	E2F1	Group1	1.546220797
BP	GO:0016311	dephosphorylation	Jan-37	296/16877	0.48076261	0.534320699	0.466933679	MEF2C	Group1	1.540997078
BP	GO:0046879	hormone secretion	Jan-37	296/16877	0.48076261	0.534320699	0.466933679	CREB1	Group1	1.540997078
BP	GO:0051047	positive regulation of secretion	Jan-37	297/16877	0.481921273	0.534907381	0.467446371	CREB1	Group1	1.535808536
BP	GO:0090130	tissue migration	Jan-37	300/16877	0.485382187	0.538044568	0.470187904	MEF2C	Group1	1.52045045
BP	GO:0009416	response to light stimulus	Jan-37	302/16877	0.487676954	0.538476637	0.470565482	ELK1	Group1	1.510381242
BP	GO:0031647	regulation of protein stability	Jan-37	302/16877	0.487676954	0.538476637	0.470565482	CREB1	Group1	1.510381242
BP	GO:0036293	response to decreased oxygen levels	Jan-37	302/16877	0.487676954	0.538476637	0.470565482	RORA	Group1	1.510381242
BP	GO:0090287	regulation of cellular response to growth factor stimulus	Jan-37	303/16877	0.488820602	0.538894392	0.470930551	ZBTB7A	Group1	1.505396486
BP	GO:0006302	double-strand break repair	Jan-37	304/16877	0.489961765	0.538894392	0.470930551	ZBTB7A	Group1	1.500444523
BP	GO:0045787	positive regulation of cell cycle	Jan-37	304/16877	0.489961765	0.538894392	0.470930551	FOSL1	Group1	1.500444523
BP	GO:0034504	protein localization to nucleus	Jan-37	305/16877	0.491100449	0.539447125	0.471413575	ZBTB7A	Group1	1.495525033
BP	GO:0009914	hormone transport	Jan-37	307/16877	0.493370402	0.539842711	0.471759271	CREB1	Group1	1.485782199
BP	GO:0051235	maintenance of location	Jan-37	307/16877	0.493370402	0.539842711	0.471759271	NR1H3	Group1	1.485782199
BP	GO:0051251	positive regulation of lymphocyte activation	Jan-37	309/16877	0.495630502	0.541616838	0.473309649	MEF2C	Group1	1.476165486
BP	GO:0046394	carboxylic acid biosynthetic process	Jan-37	311/16877	0.497880791	0.543201444	0.47469441	NR1H3	Group1	1.46667246
BP	GO:0001822	kidney development	Jan-37	312/16877	0.49900227	0.543201444	0.47469441	MEF2C	Group1	1.461971587
BP	GO:0070661	leukocyte proliferation	Jan-37	312/16877	0.49900227	0.543201444	0.47469441	MEF2C	Group1	1.461971587
BP	GO:0016053	organic acid biosynthetic process	Jan-37	314/16877	0.50123792	0.544935585	0.476209846	NR1H3	Group1	1.452659666
BP	GO:0071496	cellular response to external stimulus	Jan-37	320/16877	0.507886787	0.551020516	0.481527363	FOSL1	Group1	1.425422297
BP	GO:1901990	regulation of mitotic cell cycle phase transition	Jan-37	321/16877	0.508986514	0.551020516	0.481527363	E2F1	Group1	1.420981729
BP	GO:0071214	cellular response to abiotic stimulus	Jan-37	322/16877	0.51008385	0.551020516	0.481527363	ELK1	Group1	1.416568743
BP	GO:0072001	renal system development	Jan-37	322/16877	0.51008385	0.551020516	0.481527363	MEF2C	Group1	1.416568743
BP	GO:0104004	cellular response to environmental stimulus	Jan-37	322/16877	0.51008385	0.551020516	0.481527363	ELK1	Group1	1.416568743
BP	GO:0040013	negative regulation of locomotion	Jan-37	323/16877	0.5111788	0.551500792	0.481947068	MEF2C	Group1	1.412183081
BP	GO:0060562	epithelial tube morphogenesis	Jan-37	324/16877	0.512271369	0.551977282	0.482363464	MEF2C	Group1	1.407824491
BP	GO:0070482	response to oxygen levels	Jan-37	326/16877	0.514449384	0.552918983	0.4831864	RORA	Group1	1.399187531
BP	GO:0141091	transforming growth factor beta receptor superfamily signaling pathway	Jan-37	326/16877	0.514449384	0.552918983	0.4831864	ZBTB7A	Group1	1.399187531
BP	GO:0042063	gliogenesis	Jan-37	328/16877	0.516617933	0.554546845	0.484608961	ETV5	Group1	1.3906559
BP	GO:0043010	camera-type eye development	Jan-37	331/16877	0.519853099	0.557314069	0.48702719	MEIS1	Group1	1.378051768
BP	GO:0007281	germ cell development	Jan-37	333/16877	0.521998163	0.558907124	0.488419333	ETV5	Group1	1.369775181
BP	GO:0009895	negative regulation of catabolic process	Jan-37	334/16877	0.523067195	0.5593455	0.488802423	E2F1	Group1	1.365674057
BP	GO:0002696	positive regulation of leukocyte activation	Jan-37	337/16877	0.526260353	0.562051359	0.491167027	MEF2C	Group1	1.353516721
BP	GO:0051090	regulation of DNA-binding transcription factor activity	Jan-37	338/16877	0.527320109	0.562474783	0.491537049	ZBTB7A	Group1	1.349512234
BP	GO:0050678	regulation of epithelial cell proliferation	Jan-37	342/16877	0.531536115	0.56625958	0.494844518	MEF2C	Group1	1.333728465
BP	GO:0007178	transmembrane receptor protein serine/threonine kinase signaling pathway	Jan-37	346/16877	0.535715524	0.56928166	0.497485462	ZBTB7A	Group1	1.318309639
BP	GO:0009306	protein secretion	Jan-37	346/16877	0.535715524	0.56928166	0.497485462	NR1H3	Group1	1.318309639
BP	GO:0035592	establishment of protein localization to extracellular region	Jan-37	347/16877	0.536754695	0.569672066	0.497826632	NR1H3	Group1	1.314510476
BP	GO:0050867	positive regulation of cell activation	Jan-37	352/16877	0.541916695	0.574431696	0.501985991	MEF2C	Group1	1.295838452
BP	GO:0009615	response to virus	Jan-37	353/16877	0.542942358	0.574449548	0.502001591	FOSL1	Group1	1.292167522
BP	GO:0032535	regulation of cellular component size	Jan-37	354/16877	0.543965786	0.574449548	0.502001591	CREB1	Group1	1.288517331
BP	GO:0071692	protein localization to extracellular region	Jan-37	354/16877	0.543965786	0.574449548	0.502001591	NR1H3	Group1	1.288517331
BP	GO:0006644	phospholipid metabolic process	Jan-37	358/16877	0.548037249	0.577311289	0.504502417	NR1H3	Group1	1.274120489
BP	GO:0016050	vesicle organization	Jan-37	358/16877	0.548037249	0.577311289	0.504502417	CREB1	Group1	1.274120489
BP	GO:0045786	negative regulation of cell cycle	Jan-37	366/16877	0.556074346	0.585050925	0.511265952	E2F1	Group1	1.246270861
BP	GO:0046486	glycerolipid metabolic process	Jan-37	369/16877	0.559052262	0.587455165	0.513366977	NR1H3	Group1	1.236138578
BP	GO:0006631	fatty acid metabolic process	Jan-37	373/16877	0.562992599	0.59086352	0.516345479	NR1H3	Group1	1.2228824
BP	GO:0001654	eye development	Jan-37	376/16877	0.565925348	0.593207286	0.518393657	MEIS1	Group1	1.213125359
BP	GO:0150063	visual system development	Jan-37	380/16877	0.569805906	0.596537541	0.521303909	MEIS1	Group1	1.200355619
BP	GO:0048880	sensory system development	Jan-37	386/16877	0.575563529	0.601822285	0.525922155	MEIS1	Group1	1.181697241
BP	GO:0051051	negative regulation of transport	Jan-37	390/16877	0.579360217	0.605016852	0.528713833	NR1H3	Group1	1.16957727
BP	GO:0006935	chemotaxis	Jan-37	391/16877	0.580304214	0.605016852	0.528713833	FOSL1	Group1	1.166586023
BP	GO:0001558	regulation of cell growth	Jan-37	393/16877	0.582186027	0.605016852	0.528713833	BCL11A	Group1	1.160649199
BP	GO:0042330	taxis	Jan-37	393/16877	0.582186027	0.605016852	0.528713833	FOSL1	Group1	1.160649199
BP	GO:0140694	non-membrane-bounded organelle assembly	Jan-37	397/16877	0.585925057	0.607413751	0.530808442	MEF2A	Group1	1.148955
BP	GO:0009314	response to radiation	Jan-37	407/16877	0.595130767	0.616203773	0.538489891	ELK1	Group1	1.120725148
BP	GO:0006869	lipid transport	Jan-37	408/16877	0.596040309	0.616392905	0.53865517	NR1H3	Group1	1.117978272
BP	GO:0001667	ameboidal-type cell migration	Jan-37	412/16877	0.599658639	0.618050271	0.540103514	MEF2C	Group1	1.107124114
BP	GO:0043434	response to peptide hormone	Jan-37	412/16877	0.599658639	0.618050271	0.540103514	CREB1	Group1	1.107124114
BP	GO:0050673	epithelial cell proliferation	Jan-37	413/16877	0.600558282	0.618050271	0.540103514	MEF2C	Group1	1.104443426
BP	GO:1901987	regulation of cell cycle phase transition	Jan-37	413/16877	0.600558282	0.618050271	0.540103514	E2F1	Group1	1.104443426
BP	GO:0051223	regulation of protein transport	Jan-37	417/16877	0.604137226	0.62097984	0.542663614	NR1H3	Group1	1.093849245
BP	GO:0043410	positive regulation of MAPK cascade	Jan-37	429/16877	0.614687869	0.631059701	0.551472231	MEF2C	Group1	1.063252063
BP	GO:0042391	regulation of membrane potential	Jan-37	430/16877	0.615554634	0.631185405	0.551582082	MEF2C	Group1	1.060779384
BP	GO:0034329	cell junction assembly	Jan-37	435/16877	0.619860081	0.634832547	0.554769256	MEF2C	Group1	1.048586518
BP	GO:0008380	RNA splicing	Jan-37	437/16877	0.621569092	0.635814945	0.555627758	ZBTB7A	Group1	1.043787495
BP	GO:0001819	positive regulation of cytokine production	Jan-37	447/16877	0.630002632	0.642890773	0.561811201	RORA	Group1	1.020436544
BP	GO:0010975	regulation of neuron projection development	Jan-37	447/16877	0.630002632	0.642890773	0.561811201	BCL11A	Group1	1.020436544
BP	GO:0010876	lipid localization	Jan-37	453/16877	0.634974678	0.64718573	0.565564491	NR1H3	Group1	1.006920828
BP	GO:0045785	positive regulation of cell adhesion	Jan-37	458/16877	0.639068338	0.650576171	0.568527339	ZFHX3	Group1	0.995928243
BP	GO:0050804	modulation of chemical synaptic transmission	Jan-37	463/16877	0.643117315	0.653913049	0.57144338	MEF2C	Group1	0.985173078
BP	GO:0099177	regulation of trans-synaptic signaling	Jan-37	464/16877	0.64392179	0.65394692	0.571472979	MEF2C	Group1	0.98304986
BP	GO:0006091	generation of precursor metabolites and energy	Jan-37	469/16877	0.647917775	0.65564949	0.572960826	ZBTB7A	Group1	0.972569585
BP	GO:0006397	mRNA processing	Jan-37	469/16877	0.647917775	0.65564949	0.572960826	ZBTB7A	Group1	0.972569585
BP	GO:0051249	regulation of lymphocyte activation	Jan-37	469/16877	0.647917775	0.65564949	0.572960826	MEF2C	Group1	0.972569585
BP	GO:0007005	mitochondrion organization	Jan-37	479/16877	0.655779272	0.661987644	0.57849963	MEF2A	Group1	0.952265418
BP	GO:0050808	synapse organization	Jan-37	480/16877	0.656555962	0.661987644	0.57849963	MEF2C	Group1	0.950281532
BP	GO:0007346	regulation of mitotic cell cycle	Jan-37	482/16877	0.65810423	0.661987644	0.57849963	E2F1	Group1	0.946338455
BP	GO:0002009	morphogenesis of an epithelium	Jan-37	484/16877	0.659645707	0.661987644	0.57849963	MEF2C	Group1	0.942427965
BP	GO:0009991	response to extracellular stimulus	Jan-37	484/16877	0.659645707	0.661987644	0.57849963	FOSL1	Group1	0.942427965
BP	GO:0090066	regulation of anatomical structure size	Jan-37	488/16877	0.6627084	0.664275087	0.580498586	CREB1	Group1	0.934703146
BP	GO:1901652	response to peptide	Jan-37	493/16877	0.666499076	0.66728597	0.583129745	CREB1	Group1	0.925223398
BP	GO:0060627	regulation of vesicle-mediated transport	Jan-37	497/16877	0.669501742	0.669501742	0.58506607	NR1H3	Group1	0.917776932
MF	GO:0099106	ion channel regulator activity	Mar-25	134/16877	0.000990511	0.058272594	0.051276627	FGF13/FGF14/PRKCB	Group2	15.11373134
MF	GO:0016247	channel regulator activity	Mar-25	139/16877	0.001101095	0.058272594	0.051276627	FGF13/FGF14/PRKCB	Group2	14.57007194
MF	GO:0141108	transporter regulator activity	Mar-25	140/16877	0.001124109	0.058272594	0.051276627	FGF13/FGF14/PRKCB	Group2	14.466
MF	GO:0048018	receptor ligand activity	Apr-25	389/16877	0.002395471	0.092599949	0.081482781	SPP1/FGF13/FGF14/CCL2	Group2	6.941696658
MF	GO:0030546	signaling receptor activator activity	Apr-25	395/16877	0.00253211	0.092599949	0.081482781	SPP1/FGF13/FGF14/CCL2	Group2	6.836253165
CC	GO:0014704	intercalated disc	Feb-25	51/16877	0.002569118	0.092599949	0.081482781	FGF13/ANK3	Group2	26.47372549
MF	GO:0030545	signaling receptor regulator activity	Apr-25	433/16877	0.003524978	0.097406881	0.085712613	SPP1/FGF13/FGF14/CCL2	Group2	6.23630485
CC	GO:0016328	lateral plasma membrane	Feb-25	68/16877	0.004520047	0.110209387	0.096978104	FGF13/ANK3	Group2	19.85529412
CC	GO:0044291	cell-cell contact zone	Feb-25	73/16877	0.005190989	0.110471706	0.097208929	FGF13/ANK3	Group2	18.49534247
CC	GO:0031594	neuromuscular junction	Feb-25	74/16877	0.00533036	0.110471706	0.097208929	SV2A/ANK3	Group2	18.24540541
CC	GO:0150034	distal axon	Mar-25	266/16877	0.006889731	0.128505905	0.113078017	NGEF/FGF13/PRKCB	Group2	7.613684211
CC	GO:0045211	postsynaptic membrane	Mar-25	274/16877	0.007474346	0.134322397	0.118196205	GLRA2/ANK3/SHISA9	Group2	7.391386861
CC	GO:0031253	cell projection membrane	Mar-25	345/16877	0.013957191	0.180789243	0.159084433	RASGRP2/SHISA9/PRKCB	Group2	5.87026087
MF	GO:0044325	transmembrane transporter binding	Feb-25	131/16877	0.015961501	0.191769334	0.1687463	FGF13/ANK3	Group2	10.30656489
CC	GO:0042383	sarcolemma	Feb-25	139/16877	0.017849444	0.198039158	0.174263395	FGF13/ANK3	Group2	9.713381295
MF	GO:0008083	growth factor activity	Feb-25	142/16877	0.018580853	0.198039158	0.174263395	FGF13/FGF14	Group2	9.508169014
CC	GO:0097060	synaptic membrane	Mar-25	392/16877	0.019581656	0.198039158	0.174263395	GLRA2/ANK3/SHISA9	Group2	5.166428571
CC	GO:0030426	growth cone	Feb-25	163/16877	0.024046952	0.226533215	0.199336573	NGEF/FGF13	Group2	8.283190184
CC	GO:0030427	site of polarized growth	Feb-25	168/16877	0.025435047	0.231710479	0.203892276	NGEF/FGF13	Group2	8.036666667
CC	GO:0005874	microtubule	Mar-25	438/16877	0.026146082	0.235598933	0.207313899	KIF26B/FIGN/FGF13	Group2	4.623835616
MF	GO:0005125	cytokine activity	Feb-25	174/16877	0.027143283	0.236844396	0.208409836	SPP1/CCL2	Group2	7.75954023
CC	GO:0031256	leading edge membrane	Feb-25	175/16877	0.027432442	0.236844396	0.208409836	RASGRP2/SHISA9	Group2	7.7152
MF	GO:0030695	GTPase regulator activity	Mar-25	469/16877	0.031165195	0.239221727	0.210501755	NGEF/RASGRP2/ELMOD1	Group2	4.318208955
MF	GO:0060589	nucleoside-triphosphatase regulator activity	Mar-25	469/16877	0.031165195	0.239221727	0.210501755	NGEF/RASGRP2/ELMOD1	Group2	4.318208955
CC	GO:0043025	neuronal cell body	Mar-25	476/16877	0.032364772	0.240695395	0.211798501	PRKAA2/SV2A/TAC1	Group2	4.254705882
MF	GO:0140993	histone modifying activity	Feb-25	197/16877	0.034105962	0.240695395	0.211798501	PRKAA2/PRKCB	Group2	6.853604061
CC	GO:0005911	cell-cell junction	Mar-25	497/16877	0.036109284	0.240695395	0.211798501	SV2A/FGF13/ANK3	Group2	4.074929577
MF	GO:0001664	G protein-coupled receptor binding	Feb-25	222/16877	0.04237732	0.268174035	0.235978168	TAC1/CCL2	Group2	6.081801802
MF	GO:0005085	guanyl-nucleotide exchange factor activity	Feb-25	223/16877	0.042722602	0.268310884	0.236098588	NGEF/RASGRP2	Group2	6.054529148
MF	GO:0008017	microtubule binding	Feb-25	270/16877	0.060103076	0.315930933	0.27800157	KIF26B/FGF13	Group2	5.000592593
MF	GO:0005080	protein kinase C binding	Jan-25	51/16877	0.072919529	0.315930933	0.27800157	PRKCB	Group2	13.23686275
CC	GO:0030315	T-tubule	Jan-25	51/16877	0.072919529	0.315930933	0.27800157	ANK3	Group2	13.23686275
CC	GO:0034707	chloride channel complex	Jan-25	53/16877	0.075672468	0.315930933	0.27800157	GLRA2	Group2	12.73735849
MF	GO:0030374	nuclear receptor coactivator activity	Jan-25	55/16877	0.078417559	0.315930933	0.27800157	PRKCB	Group2	12.27418182
MF	GO:0022824	transmitter-gated monoatomic ion channel activity	Jan-25	58/16877	0.082520526	0.315930933	0.27800157	GLRA2	Group2	11.63931034
MF	GO:0022835	transmitter-gated channel activity	Jan-25	58/16877	0.082520526	0.315930933	0.27800157	GLRA2	Group2	11.63931034
CC	GO:0031526	brush border membrane	Jan-25	58/16877	0.082520526	0.315930933	0.27800157	PRKCB	Group2	11.63931034
MF	GO:0003729	mRNA binding	Feb-25	326/16877	0.08341903	0.315930933	0.27800157	ELAVL2/CELF4	Group2	4.141595092
CC	GO:0032589	neuron projection membrane	Jan-25	59/16877	0.083884281	0.315930933	0.27800157	SHISA9	Group2	11.4420339
MF	GO:0050840	extracellular matrix binding	Jan-25	61/16877	0.086605954	0.315930933	0.27800157	SPP1	Group2	11.06688525
CC	GO:0034702	monoatomic ion channel complex	Feb-25	338/16877	0.08873437	0.315930933	0.27800157	GLRA2/SHISA9	Group2	3.994556213
MF	GO:0008080	N-acetyltransferase activity	Jan-25	63/16877	0.089319864	0.315930933	0.27800157	SAT1	Group2	10.71555556
MF	GO:0003777	microtubule motor activity	Jan-25	67/16877	0.094724479	0.315930933	0.27800157	KIF26B	Group2	10.0758209
CC	GO:0044304	main axon	Jan-25	67/16877	0.094724479	0.315930933	0.27800157	ANK3	Group2	10.0758209
MF	GO:0106310	protein serine kinase activity	Feb-25	354/16877	0.095978076	0.315930933	0.27800157	PRKAA2/PRKCB	Group2	3.814011299
CC	GO:0030864	cortical actin cytoskeleton	Jan-25	70/16877	0.098757719	0.315930933	0.27800157	PRKCB	Group2	9.644
MF	GO:0003725	double-stranded RNA binding	Jan-25	72/16877	0.101436956	0.315930933	0.27800157	ADARB2	Group2	9.376111111
CC	GO:0016529	sarcoplasmic reticulum	Jan-25	72/16877	0.101436956	0.315930933	0.27800157	ANK3	Group2	9.376111111
MF	GO:0005230	extracellular ligand-gated monoatomic ion channel activity	Jan-25	73/16877	0.102773706	0.315930933	0.27800157	GLRA2	Group2	9.247671233
MF	GO:0015631	tubulin binding	Feb-25	370/16877	0.103390213	0.315930933	0.27800157	KIF26B/FGF13	Group2	3.649081081
CC	GO:0048786	presynaptic active zone	Jan-25	76/16877	0.10677251	0.315930933	0.27800157	SV2A	Group2	8.882631579
CC	GO:0098982	GABA-ergic synapse	Jan-25	77/16877	0.108101638	0.315930933	0.27800157	SV2A	Group2	8.767272727
MF	GO:0005254	chloride channel activity	Jan-25	79/16877	0.110754201	0.315930933	0.27800157	GLRA2	Group2	8.545316456
MF	GO:0030165	PDZ domain binding	Jan-25	81/16877	0.11339919	0.315930933	0.27800157	SHISA9	Group2	8.334320988
MF	GO:0016410	N-acyltransferase activity	Jan-25	82/16877	0.114718851	0.315930933	0.27800157	SAT1	Group2	8.232682927
MF	GO:0003727	single-stranded RNA binding	Jan-25	83/16877	0.116036626	0.315930933	0.27800157	ADARB2	Group2	8.133493976
CC	GO:0098978	glutamatergic synapse	Feb-25	404/16877	0.119650033	0.315930933	0.27800157	SV2A/SHISA9	Group2	3.341980198
MF	GO:0016407	acetyltransferase activity	Jan-25	89/16877	0.123903818	0.315930933	0.27800157	SAT1	Group2	7.585168539
CC	GO:0010494	cytoplasmic stress granule	Jan-25	91/16877	0.126511246	0.315930933	0.27800157	PRKAA2	Group2	7.418461538
CC	GO:0016528	sarcoplasm	Jan-25	91/16877	0.126511246	0.315930933	0.27800157	ANK3	Group2	7.418461538
MF	GO:0004674	protein serine/threonine kinase activity	Feb-25	418/16877	0.126528069	0.315930933	0.27800157	PRKAA2/PRKCB	Group2	3.230047847
CC	GO:0031252	cell leading edge	Feb-25	419/16877	0.127023134	0.315930933	0.27800157	RASGRP2/SHISA9	Group2	3.222338902
MF	GO:0005253	monoatomic anion channel activity	Jan-25	92/16877	0.127812164	0.315930933	0.27800157	GLRA2	Group2	7.337826087
CC	GO:1902495	transmembrane transporter complex	Feb-25	426/16877	0.130502207	0.315930933	0.27800157	GLRA2/SHISA9	Group2	3.169389671
CC	GO:0032587	ruffle membrane	Jan-25	97/16877	0.134288906	0.315930933	0.27800157	RASGRP2	Group2	6.959587629
MF	GO:0030594	neurotransmitter receptor activity	Jan-25	98/16877	0.135578702	0.315930933	0.27800157	GLRA2	Group2	6.888571429
CC	GO:0098839	postsynaptic density membrane	Jan-25	98/16877	0.135578702	0.315930933	0.27800157	SHISA9	Group2	6.888571429
MF	GO:0090079	translation regulator activity, nucleic acid binding	Jan-25	99/16877	0.136866653	0.315930933	0.27800157	CELF4	Group2	6.818989899
CC	GO:0030175	filopodium	Jan-25	100/16877	0.138152762	0.315930933	0.27800157	FGF13	Group2	6.7508
CC	GO:0030863	cortical cytoskeleton	Jan-25	101/16877	0.139437031	0.315930933	0.27800157	PRKCB	Group2	6.683960396
MF	GO:0003730	mRNA 3'-UTR binding	Jan-25	102/16877	0.140719463	0.315930933	0.27800157	ELAVL2	Group2	6.618431373
CC	GO:0005903	brush border	Jan-25	104/16877	0.143278824	0.315930933	0.27800157	PRKCB	Group2	6.491153846
CC	GO:1990351	transporter complex	Feb-25	453/16877	0.144132135	0.315930933	0.27800157	GLRA2/SHISA9	Group2	2.980485651
MF	GO:0005200	structural constituent of cytoskeleton	Jan-25	106/16877	0.145830867	0.315930933	0.27800157	ANK3	Group2	6.368679245
CC	GO:0043679	axon terminus	Jan-25	107/16877	0.14710415	0.315930933	0.27800157	PRKCB	Group2	6.309158879
MF	GO:0003774	cytoskeletal motor activity	Jan-25	111/16877	0.152179084	0.318808221	0.280533423	KIF26B	Group2	6.081801802
MF	GO:0015108	chloride transmembrane transporter activity	Jan-25	116/16877	0.158481995	0.323078964	0.284291438	GLRA2	Group2	5.819655172
CC	GO:0005923	bicellular tight junction	Jan-25	119/16877	0.162242124	0.323078964	0.284291438	ANK3	Group2	5.672941176
CC	GO:0099634	postsynaptic specialization membrane	Jan-25	119/16877	0.162242124	0.323078964	0.284291438	SHISA9	Group2	5.672941176
CC	GO:0015629	actin cytoskeleton	Feb-25	491/16877	0.163815556	0.323078964	0.284291438	CDC42EP3/PRKCB	Group2	2.749816701
CC	GO:0044306	neuron projection terminus	Jan-25	123/16877	0.167230546	0.323078964	0.284291438	PRKCB	Group2	5.488455285
CC	GO:0030672	synaptic vesicle membrane	Jan-25	124/16877	0.168473188	0.323078964	0.284291438	SV2A	Group2	5.444193548
CC	GO:0070160	tight junction	Jan-25	124/16877	0.168473188	0.323078964	0.284291438	ANK3	Group2	5.444193548
CC	GO:0099501	exocytic vesicle membrane	Jan-25	124/16877	0.168473188	0.323078964	0.284291438	SV2A	Group2	5.444193548
MF	GO:0045182	translation regulator activity	Jan-25	126/16877	0.170953136	0.323078964	0.284291438	CELF4	Group2	5.357777778
CC	GO:0016363	nuclear matrix	Jan-25	127/16877	0.172190445	0.323078964	0.284291438	FIGN	Group2	5.315590551
MF	GO:0016810	hydrolase activity, acting on carbon-nitrogen (but not peptide) bonds	Jan-25	128/16877	0.173425982	0.323078964	0.284291438	ADARB2	Group2	5.2740625
MF	GO:0019838	growth factor binding	Jan-25	128/16877	0.173425982	0.323078964	0.284291438	IGFBP6	Group2	5.2740625
CC	GO:0030018	Z disc	Jan-25	131/16877	0.177121979	0.324137132	0.285222566	ANK3	Group2	5.153282443
MF	GO:0016922	nuclear receptor binding	Jan-25	132/16877	0.178350449	0.324237986	0.285311313	PRKCB	Group2	5.114242424
MF	GO:0008509	monoatomic anion transmembrane transporter activity	Jan-25	137/16877	0.184466434	0.32536739	0.286305125	GLRA2	Group2	4.927591241
CC	GO:0043296	apical junction complex	Jan-25	142/16877	0.190538702	0.329076217	0.289568685	ANK3	Group2	4.754084507
CC	GO:0031674	I band	Jan-25	145/16877	0.194161204	0.329238251	0.289711267	ANK3	Group2	4.655724138
CC	GO:1902911	protein kinase complex	Jan-25	147/16877	0.196567553	0.329238251	0.289711267	PRKAA2	Group2	4.592380952
MF	GO:0015103	inorganic anion transmembrane transporter activity	Jan-25	148/16877	0.19776814	0.329238251	0.289711267	GLRA2	Group2	4.561351351
MF	GO:0005178	integrin binding	Jan-25	149/16877	0.198967004	0.329238251	0.289711267	SPP1	Group2	4.530738255
CC	GO:0034399	nuclear periphery	Jan-25	149/16877	0.198967004	0.329238251	0.289711267	FIGN	Group2	4.530738255
MF	GO:0008757	S-adenosylmethionine-dependent methyltransferase activity	Jan-25	156/16877	0.207311023	0.33177768	0.291945822	COMTD1	Group2	4.327435897
CC	GO:0098862	cluster of actin-based cell projections	Jan-25	159/16877	0.210861432	0.333595662	0.293545545	PRKCB	Group2	4.245786164
MF	GO:0015276	ligand-gated monoatomic ion channel activity	Jan-25	168/16877	0.221421295	0.338482274	0.29784549	GLRA2	Group2	4.018333333
MF	GO:0022834	ligand-gated channel activity	Jan-25	170/16877	0.22374944	0.338482274	0.29784549	GLRA2	Group2	3.971058824
CC	GO:0043197	dendritic spine	Jan-25	170/16877	0.22374944	0.338482274	0.29784549	SHISA9	Group2	3.971058824
CC	GO:0044309	neuron spine	Jan-25	172/16877	0.226070901	0.339515901	0.298755024	SHISA9	Group2	3.924883721
CC	GO:0001726	ruffle	Jan-25	178/16877	0.232995364	0.344301527	0.302966107	RASGRP2	Group2	3.79258427
MF	GO:0031406	carboxylic acid binding	Jan-25	179/16877	0.234143643	0.345382704	0.303917484	GLRA2	Group2	3.771396648
MF	GO:0043177	organic acid binding	Jan-25	185/16877	0.240998739	0.350505184	0.308424979	GLRA2	Group2	3.649081081
CC	GO:0098802	plasma membrane signaling receptor complex	Jan-25	187/16877	0.243270653	0.351755292	0.309525005	SHISA9	Group2	3.610053476
MF	GO:0008168	methyltransferase activity	Jan-25	194/16877	0.25117105	0.354634552	0.312058592	COMTD1	Group2	3.479793814
MF	GO:0005126	cytokine receptor binding	Jan-25	196/16877	0.253413723	0.354634552	0.312058592	CCL2	Group2	3.444285714
MF	GO:0016741	transferase activity, transferring one-carbon groups	Jan-25	205/16877	0.263426205	0.362156424	0.31867742	COMTD1	Group2	3.293073171
CC	GO:0008021	synaptic vesicle	Jan-25	207/16877	0.265633629	0.363383298	0.319757	SV2A	Group2	3.261256039
MF	GO:0016747	acyltransferase activity, transferring groups other than amino-acyl groups	Jan-25	211/16877	0.270029441	0.367577022	0.323447243	SAT1	Group2	3.19943128
CC	GO:0030017	sarcomere	Jan-25	216/16877	0.275488691	0.372561379	0.327833198	ANK3	Group2	3.12537037
CC	GO:0098858	actin-based cell projection	Jan-25	216/16877	0.275488691	0.372561379	0.327833198	FGF13	Group2	3.12537037
CC	GO:0070382	exocytic vesicle	Jan-25	226/16877	0.286289841	0.380341426	0.334679205	SV2A	Group2	2.987079646
CC	GO:0030658	transport vesicle membrane	Jan-25	228/16877	0.288431442	0.380341426	0.334679205	SV2A	Group2	2.960877193
MF	GO:0042393	histone binding	Jan-25	235/16877	0.295878567	0.382657304	0.336717049	PRKCB	Group2	2.872680851
CC	GO:0030016	myofibril	Jan-25	236/16877	0.296936315	0.38342711	0.337394435	ANK3	Group2	2.860508475
MF	GO:0046982	protein heterodimerization activity	Jan-25	242/16877	0.303250838	0.386598722	0.340185276	TENM4	Group2	2.789586777
CC	GO:0036464	cytoplasmic ribonucleoprotein granule	Jan-25	245/16877	0.306387648	0.386598722	0.340185276	PRKAA2	Group2	2.755428571
CC	GO:0043292	contractile fiber	Jan-25	245/16877	0.306387648	0.386598722	0.340185276	ANK3	Group2	2.755428571
CC	GO:0016323	basolateral plasma membrane	Jan-25	248/16877	0.309510898	0.387589931	0.341057485	ANK3	Group2	2.722096774
MF	GO:0005096	GTPase activator activity	Jan-25	255/16877	0.316746064	0.391330085	0.344348611	ELMOD1	Group2	2.647372549
CC	GO:0035770	ribonucleoprotein granule	Jan-25	262/16877	0.323908419	0.396632318	0.34901428	PRKAA2	Group2	2.576641221
MF	GO:0003713	transcription coactivator activity	Jan-25	264/16877	0.325941531	0.397361073	0.349655544	PRKCB	Group2	2.557121212
MF	GO:0031267	small GTPase binding	Jan-25	273/16877	0.33501813	0.404264963	0.355730581	CDC42EP3	Group2	2.472820513
CC	GO:0009925	basal plasma membrane	Jan-25	279/16877	0.341003885	0.40969887	0.360512116	ANK3	Group2	2.419641577
CC	GO:0061695	transferase complex, transferring phosphorus-containing groups	Jan-25	285/16877	0.346937897	0.413234937	0.363623657	PRKAA2	Group2	2.368701754
CC	GO:0005938	cell cortex	Jan-25	290/16877	0.351843689	0.415434779	0.365559395	PRKCB	Group2	2.327862069
MF	GO:0022836	gated channel activity	Jan-25	296/16877	0.357683949	0.417633794	0.367494406	GLRA2	Group2	2.280675676
CC	GO:0045178	basal part of cell	Jan-25	298/16877	0.359619451	0.418714221	0.368445121	ANK3	Group2	2.265369128
MF	GO:0051020	GTPase binding	Jan-25	302/16877	0.363473672	0.42136063	0.370773813	CDC42EP3	Group2	2.235364238
CC	GO:0005788	endoplasmic reticulum lumen	Jan-25	303/16877	0.364433742	0.42136063	0.370773813	SPP1	Group2	2.227986799
CC	GO:0014069	postsynaptic density	Jan-25	310/16877	0.371115412	0.425525141	0.37443835	SHISA9	Group2	2.177677419
MF	GO:0045296	cadherin binding	Jan-25	315/16877	0.375846692	0.427403166	0.376090907	ANK3	Group2	2.143111111
CC	GO:0032279	asymmetric synapse	Jan-25	326/16877	0.386135523	0.432576147	0.380642841	SHISA9	Group2	2.070797546
MF	GO:0061629	RNA polymerase II-specific DNA-binding transcription factor binding	Jan-25	332/16877	0.391678781	0.436713018	0.384283057	PRKCB	Group2	2.033373494
CC	GO:0099572	postsynaptic specialization	Jan-25	337/16877	0.396261425	0.438000962	0.385416375	SHISA9	Group2	2.003204748
CC	GO:0098984	neuron to neuron synapse	Jan-25	356/16877	0.413375082	0.447958095	0.394178096	SHISA9	Group2	1.896292135
MF	GO:0016887	ATP hydrolysis activity	Jan-25	395/16877	0.447055818	0.473319633	0.416494833	FIGN	Group2	1.709063291
CC	GO:0043235	receptor complex	Jan-25	395/16877	0.447055818	0.473319633	0.416494833	SHISA9	Group2	1.709063291
CC	GO:0016607	nuclear speck	Jan-25	407/16877	0.457040093	0.480820098	0.423094823	PRKAA2	Group2	1.658673219
CC	GO:0030133	transport vesicle	Jan-25	414/16877	0.462784085	0.483183887	0.425174825	SV2A	Group2	1.630628019
MF	GO:0005216	monoatomic ion channel activity	Jan-25	428/16877	0.474097557	0.491283593	0.432302114	GLRA2	Group2	1.57728972
MF	GO:0140297	DNA-binding transcription factor binding	Jan-25	460/16877	0.49910445	0.508926924	0.447827259	PRKCB	Group2	1.467565217
MF	GO:0015267	channel activity	Jan-25	480/16877	0.514149733	0.520244058	0.457785705	GLRA2	Group2	1.406416667
MF	GO:0022803	passive transmembrane transporter activity	Jan-25	481/16877	0.514890494	0.520244058	0.457785705	GLRA2	Group2	1.403492723
MF	GO:0003712	transcription coregulator activity	Jan-25	482/16877	0.51563017	0.520244058	0.457785705	PRKCB	Group2	1.400580913
BP	GO:0034765	regulation of monoatomic ion transmembrane transport	Apr-25	317/16877	0.001131107	0.058272594	0.051276627	FGF13/ANK3/FGF14/CCL2	Group2	8.518359621
BP	GO:0010977	negative regulation of neuron projection development	Mar-25	142/16877	0.001171047	0.058272594	0.051276627	NGEF/SPP1/FGF13	Group2	14.26225352
BP	GO:0034767	positive regulation of monoatomic ion transmembrane transport	Mar-25	143/16877	0.001194975	0.058272594	0.051276627	FGF13/ANK3/CCL2	Group2	14.16251748
BP	GO:0010038	response to metal ion	Apr-25	345/16877	0.001545539	0.071180673	0.062635015	PRKAA2/GLRA2/RASGRP2/ANK3	Group2	7.827014493
BP	GO:0010959	regulation of metal ion transport	Apr-25	360/16877	0.001806464	0.078818867	0.069356199	FGF13/ANK3/FGF14/CCL2	Group2	7.500888889
BP	GO:0035725	sodium ion transmembrane transport	Mar-25	178/16877	0.002236644	0.092599949	0.081482781	FGF13/ANK3/FGF14	Group2	11.37775281
BP	GO:0031345	negative regulation of cell projection organization	Mar-25	191/16877	0.002731722	0.092854583	0.081706845	NGEF/SPP1/FGF13	Group2	10.60335079
BP	GO:0043547	positive regulation of GTPase activity	Mar-25	195/16877	0.002896599	0.092854583	0.081706845	NGEF/RASGRP2/CCL2	Group2	10.38584615
BP	GO:0034764	positive regulation of transmembrane transport	Mar-25	196/16877	0.002938759	0.092854583	0.081706845	FGF13/ANK3/CCL2	Group2	10.33285714
BP	GO:0043270	positive regulation of monoatomic ion transport	Mar-25	198/16877	0.003024214	0.092854583	0.081706845	FGF13/ANK3/CCL2	Group2	10.22848485
BP	GO:0042391	regulation of membrane potential	Apr-25	430/16877	0.003438245	0.097406881	0.085712613	GLRA2/FGF13/ANK3/CELF4	Group2	6.279813953
BP	GO:0043269	regulation of monoatomic ion transport	Apr-25	433/16877	0.003524978	0.097406881	0.085712613	FGF13/ANK3/FGF14/CCL2	Group2	6.23630485
BP	GO:0050771	negative regulation of axonogenesis	Feb-25	66/16877	0.004263856	0.110209387	0.096978104	SPP1/FGF13	Group2	20.4569697
BP	GO:0050804	modulation of chemical synaptic transmission	Apr-25	463/16877	0.00447627	0.110209387	0.096978104	SHISA9/PRKCB/CCL2/CELF4	Group2	5.832224622
BP	GO:0099177	regulation of trans-synaptic signaling	Apr-25	464/16877	0.004510689	0.110209387	0.096978104	SHISA9/PRKCB/CCL2/CELF4	Group2	5.819655172
BP	GO:0019233	sensory perception of pain	Feb-25	71/16877	0.004917415	0.110471706	0.097208929	TAC1/CCL2	Group2	19.01633803
BP	GO:0006814	sodium ion transport	Mar-25	238/16877	0.005064569	0.110471706	0.097208929	FGF13/ANK3/FGF14	Group2	8.509411765
BP	GO:0060560	developmental growth involved in morphogenesis	Mar-25	238/16877	0.005064569	0.110471706	0.097208929	KIF26B/SPP1/FGF13	Group2	8.509411765
BP	GO:0097305	response to alcohol	Mar-25	241/16877	0.005244004	0.110471706	0.097208929	PRKAA2/GLRA2/PRKCB	Group2	8.403485477
BP	GO:0086001	cardiac muscle cell action potential	Feb-25	80/16877	0.006202442	0.125410356	0.110354106	FGF13/ANK3	Group2	16.877
BP	GO:0043087	regulation of GTPase activity	Mar-25	261/16877	0.006538786	0.128505905	0.113078017	NGEF/RASGRP2/CCL2	Group2	7.75954023
BP	GO:0033273	response to vitamin	Feb-25	85/16877	0.006975592	0.128505905	0.113078017	SPP1/PRKCB	Group2	15.88423529
BP	GO:0071277	cellular response to calcium ion	Feb-25	85/16877	0.006975592	0.128505905	0.113078017	PRKAA2/RASGRP2	Group2	15.88423529
BP	GO:0051952	regulation of amine transport	Feb-25	89/16877	0.007624051	0.134322397	0.118196205	SV2A/PRKCB	Group2	15.17033708
BP	GO:1904062	regulation of monoatomic cation transmembrane transport	Mar-25	278/16877	0.007777413	0.134322397	0.118196205	FGF13/ANK3/FGF14	Group2	7.285035971
BP	GO:0016079	synaptic vesicle exocytosis	Feb-25	93/16877	0.008298788	0.14040194	0.123545863	SV2A/PRKCB	Group2	14.51784946
BP	GO:1904035	regulation of epithelial cell apoptotic process	Feb-25	95/16877	0.008645913	0.143349245	0.126139327	PRKAA2/CCL2	Group2	14.21221053
BP	GO:0010469	regulation of signaling receptor activity	Feb-25	98/16877	0.009178691	0.14648554	0.128899091	SHISA9/CCL2	Group2	13.77714286
BP	GO:0097306	cellular response to alcohol	Feb-25	99/16877	0.009359489	0.14648554	0.128899091	PRKAA2/GLRA2	Group2	13.6379798
BP	GO:0007218	neuropeptide signaling pathway	Feb-25	100/16877	0.009541881	0.14648554	0.128899091	TAC1/GLRA2	Group2	13.5016
BP	GO:0015837	amine transport	Feb-25	100/16877	0.009541881	0.14648554	0.128899091	SV2A/PRKCB	Group2	13.5016
BP	GO:0022409	positive regulation of cell-cell adhesion	Mar-25	305/16877	0.010014221	0.150941615	0.132820188	KIF26B/ANK3/CCL2	Group2	6.640131148
BP	GO:1901655	cellular response to ketone	Feb-25	104/16877	0.010287299	0.152288767	0.134005607	PRKAA2/SPP1	Group2	12.98230769
BP	GO:0060079	excitatory postsynaptic potential	Feb-25	105/16877	0.010477593	0.15238464	0.134089969	GLRA2/CELF4	Group2	12.85866667
BP	GO:0031644	regulation of nervous system process	Feb-25	107/16877	0.010862874	0.152632592	0.134308154	TENM4/CELF4	Group2	12.61831776
BP	GO:0048640	negative regulation of developmental growth	Feb-25	107/16877	0.010862874	0.152632592	0.134308154	SPP1/FGF13	Group2	12.61831776
BP	GO:0061387	regulation of extent of cell growth	Feb-25	109/16877	0.011254384	0.155498071	0.136829615	SPP1/FGF13	Group2	12.38678899
BP	GO:0034763	negative regulation of transmembrane transport	Feb-25	110/16877	0.011452462	0.155640842	0.136955245	ANK3/PRKCB	Group2	12.27418182
BP	GO:0099565	chemical synaptic transmission, postsynaptic	Feb-25	112/16877	0.011853244	0.158489343	0.139461767	GLRA2/CELF4	Group2	12.055
BP	GO:0045471	response to ethanol	Feb-25	114/16877	0.012260161	0.161328146	0.141959755	GLRA2/PRKCB	Group2	11.84350877
BP	GO:0032535	regulation of cellular component size	Mar-25	354/16877	0.014950395	0.189063969	0.16636573	CDC42EP3/SPP1/FGF13	Group2	5.721016949
BP	GO:1904019	epithelial cell apoptotic process	Feb-25	127/16877	0.015052137	0.189063969	0.16636573	PRKAA2/CCL2	Group2	10.6311811
BP	GO:1904064	positive regulation of cation transmembrane transport	Feb-25	129/16877	0.015503905	0.191769334	0.1687463	FGF13/ANK3	Group2	10.46635659
BP	GO:0008360	regulation of cell shape	Feb-25	131/16877	0.015961501	0.191769334	0.1687463	CDC42EP3/CCL2	Group2	10.30656489
BP	GO:0046887	positive regulation of hormone secretion	Feb-25	137/16877	0.017368894	0.198039158	0.174263395	SPP1/PRKCB	Group2	9.855182482
BP	GO:0050767	regulation of neurogenesis	Mar-25	375/16877	0.017421838	0.198039158	0.174263395	SPP1/FGF13/TENM4	Group2	5.40064
BP	GO:0007269	neurotransmitter secretion	Feb-25	140/16877	0.01809184	0.198039158	0.174263395	SV2A/PRKCB	Group2	9.644
BP	GO:0099643	signal release from synapse	Feb-25	140/16877	0.01809184	0.198039158	0.174263395	SV2A/PRKCB	Group2	9.644
BP	GO:0050768	negative regulation of neurogenesis	Feb-25	142/16877	0.018580853	0.198039158	0.174263395	SPP1/FGF13	Group2	9.508169014
BP	GO:0001508	action potential	Feb-25	143/16877	0.018827462	0.198039158	0.174263395	FGF13/ANK3	Group2	9.441678322
BP	GO:0051592	response to calcium ion	Feb-25	143/16877	0.018827462	0.198039158	0.174263395	PRKAA2/RASGRP2	Group2	9.441678322
BP	GO:0060078	regulation of postsynaptic membrane potential	Feb-25	145/16877	0.01932486	0.198039158	0.174263395	GLRA2/CELF4	Group2	9.311448276
BP	GO:0071322	cellular response to carbohydrate stimulus	Feb-25	146/16877	0.019575641	0.198039158	0.174263395	PRKAA2/PRKCB	Group2	9.247671233
BP	GO:0001558	regulation of cell growth	Mar-25	393/16877	0.019713161	0.198039158	0.174263395	SPP1/FGF13/RASGRP2	Group2	5.153282443
BP	GO:0051961	negative regulation of nervous system development	Feb-25	147/16877	0.019827805	0.198039158	0.174263395	SPP1/FGF13	Group2	9.184761905
BP	GO:0030010	establishment of cell polarity	Feb-25	149/16877	0.020336262	0.200699539	0.176604382	KIF26B/FGF13	Group2	9.06147651
BP	GO:0050770	regulation of axonogenesis	Feb-25	156/16877	0.02215878	0.216113278	0.19016761	SPP1/FGF13	Group2	8.654871795
BP	GO:0007584	response to nutrient	Feb-25	158/16877	0.022691621	0.216222461	0.190263686	SPP1/PRKCB	Group2	8.545316456
BP	GO:0070507	regulation of microtubule cytoskeleton organization	Feb-25	158/16877	0.022691621	0.216222461	0.190263686	PRKAA2/FGF13	Group2	8.545316456
BP	GO:0051345	positive regulation of hydrolase activity	Mar-25	427/16877	0.024480346	0.228024799	0.200649084	NGEF/RASGRP2/CCL2	Group2	4.74295082
BP	GO:0043410	positive regulation of MAPK cascade	Mar-25	429/16877	0.024778715	0.228239498	0.200838007	TPD52L1/IGFBP6/CCL2	Group2	4.720839161
BP	GO:0007409	axonogenesis	Mar-25	447/16877	0.027553877	0.236844396	0.208409836	SPP1/FGF13/ANK3	Group2	4.530738255
BP	GO:0010975	regulation of neuron projection development	Mar-25	447/16877	0.027553877	0.236844396	0.208409836	NGEF/SPP1/FGF13	Group2	4.530738255
BP	GO:0051960	regulation of nervous system development	Mar-25	448/16877	0.027712794	0.236844396	0.208409836	SPP1/FGF13/TENM4	Group2	4.520625
BP	GO:0031667	response to nutrient levels	Mar-25	456/16877	0.029002083	0.239221727	0.210501755	PRKAA2/SPP1/PRKCB	Group2	4.441315789
BP	GO:0045785	positive regulation of cell adhesion	Mar-25	458/16877	0.029329391	0.239221727	0.210501755	KIF26B/ANK3/CCL2	Group2	4.421921397
BP	GO:0009749	response to glucose	Feb-25	182/16877	0.029491644	0.239221727	0.210501755	PRKAA2/PRKCB	Group2	7.418461538
BP	GO:0022407	regulation of cell-cell adhesion	Mar-25	460/16877	0.029658692	0.239221727	0.210501755	KIF26B/ANK3/CCL2	Group2	4.402695652
BP	GO:0030308	negative regulation of cell growth	Feb-25	183/16877	0.029790781	0.239221727	0.210501755	SPP1/FGF13	Group2	7.377923497
BP	GO:0008361	regulation of cell size	Feb-25	185/16877	0.030392738	0.239221727	0.210501755	SPP1/FGF13	Group2	7.298162162
BP	GO:0016049	cell growth	Mar-25	466/16877	0.030658548	0.239221727	0.210501755	SPP1/FGF13/RASGRP2	Group2	4.346008584
BP	GO:0023061	signal release	Mar-25	468/16877	0.030995815	0.239221727	0.210501755	SV2A/SPP1/PRKCB	Group2	4.327435897
BP	GO:0009746	response to hexose	Feb-25	187/16877	0.03099958	0.239221727	0.210501755	PRKAA2/PRKCB	Group2	7.220106952
BP	GO:1903829	positive regulation of protein localization	Mar-25	471/16877	0.031505446	0.239614816	0.210847651	PRKAA2/ANK3/PRKCB	Group2	4.299872611
BP	GO:0050808	synapse organization	Mar-25	480/16877	0.03306117	0.240695395	0.211798501	NGEF/FGF13/ANK3	Group2	4.21925
BP	GO:0034284	response to monosaccharide	Feb-25	194/16877	0.033161541	0.240695395	0.211798501	PRKAA2/PRKCB	Group2	6.959587629
BP	GO:0044703	multi-organism reproductive process	Feb-25	194/16877	0.033161541	0.240695395	0.211798501	SPP1/TAC1	Group2	6.959587629
BP	GO:0099504	synaptic vesicle cycle	Feb-25	194/16877	0.033161541	0.240695395	0.211798501	SV2A/PRKCB	Group2	6.959587629
BP	GO:0009991	response to extracellular stimulus	Mar-25	484/16877	0.033765505	0.240695395	0.211798501	PRKAA2/SPP1/PRKCB	Group2	4.184380165
BP	GO:0090066	regulation of anatomical structure size	Mar-25	488/16877	0.034477766	0.240695395	0.211798501	CDC42EP3/SPP1/FGF13	Group2	4.150081967
BP	GO:0007264	small GTPase-mediated signal transduction	Mar-25	490/16877	0.034836866	0.240695395	0.211798501	CDC42EP3/NGEF/RASGRP2	Group2	4.133142857
BP	GO:0044706	multi-multicellular organism process	Feb-25	200/16877	0.035060951	0.240695395	0.211798501	SPP1/TAC1	Group2	6.7508
BP	GO:0051493	regulation of cytoskeleton organization	Mar-25	493/16877	0.035379225	0.240695395	0.211798501	PRKAA2/CDC42EP3/FGF13	Group2	4.107991886
BP	GO:0006836	neurotransmitter transport	Feb-25	202/16877	0.03570343	0.240695395	0.211798501	SV2A/PRKCB	Group2	6.683960396
BP	GO:0022411	cellular component disassembly	Mar-25	495/16877	0.035743267	0.240695395	0.211798501	PRKAA2/FGF13/PRKCB	Group2	4.091393939
BP	GO:0098771	inorganic ion homeostasis	Mar-25	495/16877	0.035743267	0.240695395	0.211798501	SV2A/ANK3/PRKCB	Group2	4.091393939
BP	GO:0001525	angiogenesis	Mar-25	498/16877	0.036293033	0.240695395	0.211798501	SAT1/PRKCB/CCL2	Group2	4.066746988
BP	GO:1901654	response to ketone	Feb-25	205/16877	0.036675802	0.241303493	0.212333592	PRKAA2/SPP1	Group2	6.586146341
BP	GO:0099003	vesicle-mediated transport in synapse	Feb-25	216/16877	0.040328442	0.263246288	0.231642026	SV2A/PRKCB	Group2	6.250740741
BP	GO:0045055	regulated exocytosis	Feb-25	217/16877	0.040667188	0.263383585	0.23176284	SV2A/PRKCB	Group2	6.221935484
BP	GO:0009743	response to carbohydrate	Feb-25	218/16877	0.041007032	0.263525813	0.231887992	PRKAA2/PRKCB	Group2	6.193394495
BP	GO:0007163	establishment or maintenance of cell polarity	Feb-25	219/16877	0.041347972	0.263672834	0.232017363	KIF26B/FGF13	Group2	6.165114155
BP	GO:0048588	developmental cell growth	Feb-25	227/16877	0.044114453	0.274969033	0.241957387	SPP1/FGF13	Group2	5.94784141
BP	GO:0045926	negative regulation of growth	Feb-25	233/16877	0.04623401	0.286029805	0.251690248	SPP1/FGF13	Group2	5.794678112
BP	GO:0022604	regulation of cell morphogenesis	Feb-25	234/16877	0.04659093	0.286102823	0.2517545	CDC42EP3/CCL2	Group2	5.76991453
BP	GO:0046883	regulation of hormone secretion	Feb-25	242/16877	0.049483309	0.301629878	0.265417441	SPP1/PRKCB	Group2	5.579173554
BP	GO:0032886	regulation of microtubule-based process	Feb-25	247/16877	0.051323924	0.310565936	0.273280672	PRKAA2/FGF13	Group2	5.466234818
BP	GO:0010721	negative regulation of cell development	Feb-25	265/16877	0.058152096	0.315930933	0.27800157	SPP1/FGF13	Group2	5.094943396
BP	GO:0045165	cell fate commitment	Feb-25	266/16877	0.058540447	0.315930933	0.27800157	FGF13/TENM4	Group2	5.075789474
BP	GO:0051258	protein polymerization	Feb-25	273/16877	0.06128464	0.315930933	0.27800157	CDC42EP3/FGF13	Group2	4.945641026
BP	GO:1903532	positive regulation of secretion by cell	Feb-25	277/16877	0.062872678	0.315930933	0.27800157	SPP1/PRKCB	Group2	4.874223827
BP	GO:0015850	organic hydroxy compound transport	Feb-25	279/16877	0.063672046	0.315930933	0.27800157	SPP1/PRKCB	Group2	4.839283154
BP	GO:0006874	intracellular calcium ion homeostasis	Feb-25	280/16877	0.064073056	0.315930933	0.27800157	SV2A/PRKCB	Group2	4.822
BP	GO:0072659	protein localization to plasma membrane	Feb-25	280/16877	0.064073056	0.315930933	0.27800157	FGF13/ANK3	Group2	4.822
BP	GO:0046879	hormone secretion	Feb-25	296/16877	0.070606654	0.315930933	0.27800157	SPP1/PRKCB	Group2	4.561351351
BP	GO:0051047	positive regulation of secretion	Feb-25	297/16877	0.071022181	0.315930933	0.27800157	SPP1/PRKCB	Group2	4.545993266
BP	GO:0035601	protein deacylation	Jan-25	50/16877	0.071540109	0.315930933	0.27800157	PRKAA2	Group2	13.5016
BP	GO:0046850	regulation of bone remodeling	Jan-25	50/16877	0.071540109	0.315930933	0.27800157	SPP1	Group2	13.5016
BP	GO:0048013	ephrin receptor signaling pathway	Jan-25	50/16877	0.071540109	0.315930933	0.27800157	NGEF	Group2	13.5016
BP	GO:0050433	regulation of catecholamine secretion	Jan-25	50/16877	0.071540109	0.315930933	0.27800157	PRKCB	Group2	13.5016
BP	GO:1990089	response to nerve growth factor	Jan-25	50/16877	0.071540109	0.315930933	0.27800157	TAC1	Group2	13.5016
BP	GO:0007157	heterophilic cell-cell adhesion via plasma membrane cell adhesion molecules	Jan-25	51/16877	0.072919529	0.315930933	0.27800157	TENM4	Group2	13.23686275
BP	GO:0008202	steroid metabolic process	Feb-25	302/16877	0.073112136	0.315930933	0.27800157	PRKAA2/SPP1	Group2	4.470728477
BP	GO:0055074	calcium ion homeostasis	Feb-25	304/16877	0.073953809	0.315930933	0.27800157	SV2A/PRKCB	Group2	4.441315789
BP	GO:0000381	regulation of alternative mRNA splicing, via spliceosome	Jan-25	52/16877	0.074296981	0.315930933	0.27800157	CELF4	Group2	12.98230769
BP	GO:0006695	cholesterol biosynthetic process	Jan-25	52/16877	0.074296981	0.315930933	0.27800157	PRKAA2	Group2	12.98230769
BP	GO:1902653	secondary alcohol biosynthetic process	Jan-25	52/16877	0.074296981	0.315930933	0.27800157	PRKAA2	Group2	12.98230769
BP	GO:0009914	hormone transport	Feb-25	307/16877	0.075222338	0.315930933	0.27800157	SPP1/PRKCB	Group2	4.397915309
BP	GO:0048638	regulation of developmental growth	Feb-25	307/16877	0.075222338	0.315930933	0.27800157	SPP1/FGF13	Group2	4.397915309
BP	GO:0007187	G protein-coupled receptor signaling pathway, coupled to cyclic nucleotide second messenger	Jan-25	53/16877	0.075672468	0.315930933	0.27800157	CCL2	Group2	12.73735849
BP	GO:0060986	endocrine hormone secretion	Jan-25	53/16877	0.075672468	0.315930933	0.27800157	SPP1	Group2	12.73735849
BP	GO:0098900	regulation of action potential	Jan-25	53/16877	0.075672468	0.315930933	0.27800157	FGF13	Group2	12.73735849
BP	GO:0006473	protein acetylation	Jan-25	54/16877	0.077045994	0.315930933	0.27800157	PRKAA2	Group2	12.50148148
BP	GO:0006998	nuclear envelope organization	Jan-25	54/16877	0.077045994	0.315930933	0.27800157	PRKCB	Group2	12.50148148
BP	GO:0048010	vascular endothelial growth factor receptor signaling pathway	Jan-25	54/16877	0.077045994	0.315930933	0.27800157	PRKCB	Group2	12.50148148
BP	GO:0072577	endothelial cell apoptotic process	Jan-25	54/16877	0.077045994	0.315930933	0.27800157	CCL2	Group2	12.50148148
BP	GO:0098732	macromolecule deacylation	Jan-25	54/16877	0.077045994	0.315930933	0.27800157	PRKAA2	Group2	12.50148148
BP	GO:0006893	Golgi to plasma membrane transport	Jan-25	55/16877	0.078417559	0.315930933	0.27800157	ANK3	Group2	12.27418182
BP	GO:0007566	embryo implantation	Jan-25	55/16877	0.078417559	0.315930933	0.27800157	SPP1	Group2	12.27418182
BP	GO:0032413	negative regulation of ion transmembrane transporter activity	Jan-25	55/16877	0.078417559	0.315930933	0.27800157	ANK3	Group2	12.27418182
BP	GO:0060997	dendritic spine morphogenesis	Jan-25	55/16877	0.078417559	0.315930933	0.27800157	NGEF	Group2	12.27418182
BP	GO:0060998	regulation of dendritic spine development	Jan-25	55/16877	0.078417559	0.315930933	0.27800157	NGEF	Group2	12.27418182
BP	GO:1905517	macrophage migration	Jan-25	55/16877	0.078417559	0.315930933	0.27800157	CCL2	Group2	12.27418182
BP	GO:0007528	neuromuscular junction development	Jan-25	56/16877	0.079787168	0.315930933	0.27800157	ANK3	Group2	12.055
BP	GO:0015872	dopamine transport	Jan-25	56/16877	0.079787168	0.315930933	0.27800157	PRKCB	Group2	12.055
BP	GO:0031102	neuron projection regeneration	Jan-25	56/16877	0.079787168	0.315930933	0.27800157	SPP1	Group2	12.055
BP	GO:0050432	catecholamine secretion	Jan-25	56/16877	0.079787168	0.315930933	0.27800157	PRKCB	Group2	12.055
BP	GO:0060135	maternal process involved in female pregnancy	Jan-25	56/16877	0.079787168	0.315930933	0.27800157	SPP1	Group2	12.055
BP	GO:1904036	negative regulation of epithelial cell apoptotic process	Jan-25	56/16877	0.079787168	0.315930933	0.27800157	PRKAA2	Group2	12.055
BP	GO:1904951	positive regulation of establishment of protein localization	Feb-25	318/16877	0.079934163	0.315930933	0.27800157	ANK3/PRKCB	Group2	4.245786164
BP	GO:0008347	glial cell migration	Jan-25	57/16877	0.081154823	0.315930933	0.27800157	CCL2	Group2	11.84350877
BP	GO:0031098	stress-activated protein kinase signaling cascade	Jan-25	57/16877	0.081154823	0.315930933	0.27800157	IGFBP6	Group2	11.84350877
BP	GO:0043470	regulation of carbohydrate catabolic process	Jan-25	57/16877	0.081154823	0.315930933	0.27800157	PRKAA2	Group2	11.84350877
BP	GO:0016126	sterol biosynthetic process	Jan-25	58/16877	0.082520526	0.315930933	0.27800157	PRKAA2	Group2	11.63931034
BP	GO:0048168	regulation of neuronal synaptic plasticity	Jan-25	58/16877	0.082520526	0.315930933	0.27800157	SHISA9	Group2	11.63931034
BP	GO:0050922	negative regulation of chemotaxis	Jan-25	58/16877	0.082520526	0.315930933	0.27800157	CCL2	Group2	11.63931034
BP	GO:0071709	membrane assembly	Jan-25	58/16877	0.082520526	0.315930933	0.27800157	ANK3	Group2	11.63931034
BP	GO:2000401	regulation of lymphocyte migration	Jan-25	58/16877	0.082520526	0.315930933	0.27800157	CCL2	Group2	11.63931034
BP	GO:0022029	telencephalon cell migration	Jan-25	59/16877	0.083884281	0.315930933	0.27800157	FGF13	Group2	11.4420339
BP	GO:0070098	chemokine-mediated signaling pathway	Jan-25	59/16877	0.083884281	0.315930933	0.27800157	CCL2	Group2	11.4420339
BP	GO:0042063	gliogenesis	Feb-25	328/16877	0.084297681	0.315930933	0.27800157	TENM4/CCL2	Group2	4.116341463
BP	GO:0050853	B cell receptor signaling pathway	Jan-25	60/16877	0.085246089	0.315930933	0.27800157	PRKCB	Group2	11.25133333
BP	GO:0061951	establishment of protein localization to plasma membrane	Jan-25	60/16877	0.085246089	0.315930933	0.27800157	ANK3	Group2	11.25133333
BP	GO:0072678	T cell migration	Jan-25	60/16877	0.085246089	0.315930933	0.27800157	CCL2	Group2	11.25133333
BP	GO:0006887	exocytosis	Feb-25	332/16877	0.086063739	0.315930933	0.27800157	SV2A/PRKCB	Group2	4.066746988
BP	GO:0021885	forebrain cell migration	Jan-25	62/16877	0.087963878	0.315930933	0.27800157	FGF13	Group2	10.8883871
BP	GO:0032410	negative regulation of transporter activity	Jan-25	62/16877	0.087963878	0.315930933	0.27800157	ANK3	Group2	10.8883871
BP	GO:0044091	membrane biogenesis	Jan-25	62/16877	0.087963878	0.315930933	0.27800157	ANK3	Group2	10.8883871
BP	GO:0046626	regulation of insulin receptor signaling pathway	Jan-25	62/16877	0.087963878	0.315930933	0.27800157	PRKCB	Group2	10.8883871
BP	GO:0032007	negative regulation of TOR signaling	Jan-25	63/16877	0.089319864	0.315930933	0.27800157	PRKAA2	Group2	10.71555556
BP	GO:0032507	maintenance of protein location in cell	Jan-25	63/16877	0.089319864	0.315930933	0.27800157	ANK3	Group2	10.71555556
BP	GO:1990778	protein localization to cell periphery	Feb-25	342/16877	0.090528884	0.315930933	0.27800157	FGF13/ANK3	Group2	3.947836257
BP	GO:0045453	bone resorption	Jan-25	64/16877	0.090673914	0.315930933	0.27800157	SPP1	Group2	10.548125
BP	GO:0050854	regulation of antigen receptor-mediated signaling pathway	Jan-25	64/16877	0.090673914	0.315930933	0.27800157	PRKCB	Group2	10.548125
BP	GO:0060675	ureteric bud morphogenesis	Jan-25	64/16877	0.090673914	0.315930933	0.27800157	KIF26B	Group2	10.548125
BP	GO:0050766	positive regulation of phagocytosis	Jan-25	65/16877	0.092026032	0.315930933	0.27800157	CCL2	Group2	10.38584615
BP	GO:0072171	mesonephric tubule morphogenesis	Jan-25	65/16877	0.092026032	0.315930933	0.27800157	KIF26B	Group2	10.38584615
BP	GO:1900076	regulation of cellular response to insulin stimulus	Jan-25	65/16877	0.092026032	0.315930933	0.27800157	PRKCB	Group2	10.38584615
BP	GO:1903578	regulation of ATP metabolic process	Jan-25	65/16877	0.092026032	0.315930933	0.27800157	PRKAA2	Group2	10.38584615
BP	GO:1901880	negative regulation of protein depolymerization	Jan-25	67/16877	0.094724479	0.315930933	0.27800157	FGF13	Group2	10.0758209
BP	GO:1990868	response to chemokine	Jan-25	67/16877	0.094724479	0.315930933	0.27800157	CCL2	Group2	10.0758209
BP	GO:1990869	cellular response to chemokine	Jan-25	67/16877	0.094724479	0.315930933	0.27800157	CCL2	Group2	10.0758209
BP	GO:2000134	negative regulation of G1/S transition of mitotic cell cycle	Jan-25	67/16877	0.094724479	0.315930933	0.27800157	CCL2	Group2	10.0758209
BP	GO:0019226	transmission of nerve impulse	Jan-25	68/16877	0.096070814	0.315930933	0.27800157	ANK3	Group2	9.927647059
BP	GO:0010827	regulation of glucose transmembrane transport	Jan-25	69/16877	0.097415226	0.315930933	0.27800157	PRKCB	Group2	9.783768116
BP	GO:0032970	regulation of actin filament-based process	Feb-25	359/16877	0.098276806	0.315930933	0.27800157	CDC42EP3/FGF13	Group2	3.760891365
BP	GO:0000380	alternative mRNA splicing, via spliceosome	Jan-25	70/16877	0.098757719	0.315930933	0.27800157	CELF4	Group2	9.644
BP	GO:0014015	positive regulation of gliogenesis	Jan-25	70/16877	0.098757719	0.315930933	0.27800157	TENM4	Group2	9.644
BP	GO:0014823	response to activity	Jan-25	70/16877	0.098757719	0.315930933	0.27800157	PRKAA2	Group2	9.644
BP	GO:0014855	striated muscle cell proliferation	Jan-25	70/16877	0.098757719	0.315930933	0.27800157	TENM4	Group2	9.644
BP	GO:0045913	positive regulation of carbohydrate metabolic process	Jan-25	71/16877	0.100098295	0.315930933	0.27800157	PRKAA2	Group2	9.508169014
BP	GO:0051937	catecholamine transport	Jan-25	71/16877	0.100098295	0.315930933	0.27800157	PRKCB	Group2	9.508169014
BP	GO:0055117	regulation of cardiac muscle contraction	Jan-25	71/16877	0.100098295	0.315930933	0.27800157	FGF13	Group2	9.508169014
BP	GO:1902903	regulation of supramolecular fiber organization	Feb-25	365/16877	0.101056506	0.315930933	0.27800157	CDC42EP3/FGF13	Group2	3.699068493
BP	GO:0032890	regulation of organic acid transport	Jan-25	72/16877	0.101436956	0.315930933	0.27800157	SV2A	Group2	9.376111111
BP	GO:0034103	regulation of tissue remodeling	Jan-25	72/16877	0.101436956	0.315930933	0.27800157	SPP1	Group2	9.376111111
BP	GO:0045123	cellular extravasation	Jan-25	72/16877	0.101436956	0.315930933	0.27800157	CCL2	Group2	9.376111111
BP	GO:0055017	cardiac muscle tissue growth	Jan-25	72/16877	0.101436956	0.315930933	0.27800157	TENM4	Group2	9.376111111
BP	GO:1902807	negative regulation of cell cycle G1/S phase transition	Jan-25	72/16877	0.101436956	0.315930933	0.27800157	CCL2	Group2	9.376111111
BP	GO:1904063	negative regulation of cation transmembrane transport	Jan-25	73/16877	0.102773706	0.315930933	0.27800157	ANK3	Group2	9.247671233
BP	GO:0070509	calcium ion import	Jan-25	74/16877	0.104108546	0.315930933	0.27800157	CCL2	Group2	9.122702703
BP	GO:0072078	nephron tubule morphogenesis	Jan-25	74/16877	0.104108546	0.315930933	0.27800157	KIF26B	Group2	9.122702703
BP	GO:0030593	neutrophil chemotaxis	Jan-25	75/16877	0.10544148	0.315930933	0.27800157	CCL2	Group2	9.001066667
BP	GO:0000245	spliceosomal complex assembly	Jan-25	76/16877	0.10677251	0.315930933	0.27800157	CELF4	Group2	8.882631579
BP	GO:0043242	negative regulation of protein-containing complex disassembly	Jan-25	76/16877	0.10677251	0.315930933	0.27800157	FGF13	Group2	8.882631579
BP	GO:0043406	positive regulation of MAP kinase activity	Jan-25	76/16877	0.10677251	0.315930933	0.27800157	TPD52L1	Group2	8.882631579
BP	GO:0045685	regulation of glial cell differentiation	Jan-25	76/16877	0.10677251	0.315930933	0.27800157	TENM4	Group2	8.882631579
BP	GO:0072088	nephron epithelium morphogenesis	Jan-25	76/16877	0.10677251	0.315930933	0.27800157	KIF26B	Group2	8.882631579
BP	GO:1901379	regulation of potassium ion transmembrane transport	Jan-25	76/16877	0.10677251	0.315930933	0.27800157	ANK3	Group2	8.882631579
BP	GO:0016239	positive regulation of macroautophagy	Jan-25	77/16877	0.108101638	0.315930933	0.27800157	PRKAA2	Group2	8.767272727
BP	GO:0071230	cellular response to amino acid stimulus	Jan-25	77/16877	0.108101638	0.315930933	0.27800157	GLRA2	Group2	8.767272727
BP	GO:0097009	energy homeostasis	Jan-25	77/16877	0.108101638	0.315930933	0.27800157	PRKAA2	Group2	8.767272727
BP	GO:0097061	dendritic spine organization	Jan-25	77/16877	0.108101638	0.315930933	0.27800157	NGEF	Group2	8.767272727
BP	GO:1903533	regulation of protein targeting	Jan-25	77/16877	0.108101638	0.315930933	0.27800157	ANK3	Group2	8.767272727
BP	GO:0007405	neuroblast proliferation	Jan-25	78/16877	0.109428868	0.315930933	0.27800157	FGF13	Group2	8.654871795
BP	GO:0046928	regulation of neurotransmitter secretion	Jan-25	78/16877	0.109428868	0.315930933	0.27800157	PRKCB	Group2	8.654871795
BP	GO:0051966	regulation of synaptic transmission, glutamatergic	Jan-25	78/16877	0.109428868	0.315930933	0.27800157	CCL2	Group2	8.654871795
BP	GO:0061333	renal tubule morphogenesis	Jan-25	78/16877	0.109428868	0.315930933	0.27800157	KIF26B	Group2	8.654871795
BP	GO:0072028	nephron morphogenesis	Jan-25	78/16877	0.109428868	0.315930933	0.27800157	KIF26B	Group2	8.654871795
BP	GO:0086003	cardiac muscle cell contraction	Jan-25	79/16877	0.110754201	0.315930933	0.27800157	FGF13	Group2	8.545316456
BP	GO:0048678	response to axon injury	Jan-25	80/16877	0.112077641	0.315930933	0.27800157	SPP1	Group2	8.4385
BP	GO:0060419	heart growth	Jan-25	80/16877	0.112077641	0.315930933	0.27800157	TENM4	Group2	8.4385
BP	GO:0140029	exocytic process	Jan-25	80/16877	0.112077641	0.315930933	0.27800157	SV2A	Group2	8.4385
BP	GO:0032102	negative regulation of response to external stimulus	Feb-25	389/16877	0.112395583	0.315930933	0.27800157	SPP1/CCL2	Group2	3.470848329
BP	GO:0051051	negative regulation of transport	Feb-25	390/16877	0.112875353	0.315930933	0.27800157	ANK3/PRKCB	Group2	3.461948718
BP	GO:0034766	negative regulation of monoatomic ion transmembrane transport	Jan-25	81/16877	0.11339919	0.315930933	0.27800157	ANK3	Group2	8.334320988
BP	GO:0032370	positive regulation of lipid transport	Jan-25	82/16877	0.114718851	0.315930933	0.27800157	SPP1	Group2	8.232682927
BP	GO:1900542	regulation of purine nucleotide metabolic process	Jan-25	82/16877	0.114718851	0.315930933	0.27800157	PRKAA2	Group2	8.232682927
BP	GO:1901879	regulation of protein depolymerization	Jan-25	82/16877	0.114718851	0.315930933	0.27800157	FGF13	Group2	8.232682927
BP	GO:0006816	calcium ion transport	Feb-25	396/16877	0.115765695	0.315930933	0.27800157	PRKCB/CCL2	Group2	3.409494949
BP	GO:0006140	regulation of nucleotide metabolic process	Jan-25	83/16877	0.116036626	0.315930933	0.27800157	PRKAA2	Group2	8.133493976
BP	GO:0015844	monoamine transport	Jan-25	84/16877	0.117352518	0.315930933	0.27800157	PRKCB	Group2	8.036666667
BP	GO:0032024	positive regulation of insulin secretion	Jan-25	84/16877	0.117352518	0.315930933	0.27800157	PRKCB	Group2	8.036666667
BP	GO:0045185	maintenance of protein location	Jan-25	84/16877	0.117352518	0.315930933	0.27800157	ANK3	Group2	8.036666667
BP	GO:0006096	glycolytic process	Jan-25	85/16877	0.118666529	0.315930933	0.27800157	PRKAA2	Group2	7.942117647
BP	GO:0071229	cellular response to acid chemical	Jan-25	85/16877	0.118666529	0.315930933	0.27800157	GLRA2	Group2	7.942117647
BP	GO:0000281	mitotic cytokinesis	Jan-25	86/16877	0.119978662	0.315930933	0.27800157	ANK3	Group2	7.849767442
BP	GO:0050886	endocrine process	Jan-25	86/16877	0.119978662	0.315930933	0.27800157	SPP1	Group2	7.849767442
BP	GO:0071347	cellular response to interleukin-1	Jan-25	86/16877	0.119978662	0.315930933	0.27800157	CCL2	Group2	7.849767442
BP	GO:0090630	activation of GTPase activity	Jan-25	86/16877	0.119978662	0.315930933	0.27800157	NGEF	Group2	7.849767442
BP	GO:2000027	regulation of animal organ morphogenesis	Jan-25	86/16877	0.119978662	0.315930933	0.27800157	PRKCB	Group2	7.849767442
BP	GO:0009410	response to xenobiotic stimulus	Feb-25	405/16877	0.120137974	0.315930933	0.27800157	PRKAA2/PRKCB	Group2	3.333728395
BP	GO:0032273	positive regulation of protein polymerization	Jan-25	87/16877	0.121288919	0.315930933	0.27800157	CDC42EP3	Group2	7.75954023
BP	GO:0046032	ADP catabolic process	Jan-25	87/16877	0.121288919	0.315930933	0.27800157	PRKAA2	Group2	7.75954023
BP	GO:0106027	neuron projection organization	Jan-25	87/16877	0.121288919	0.315930933	0.27800157	NGEF	Group2	7.75954023
BP	GO:0046849	bone remodeling	Jan-25	88/16877	0.122597304	0.315930933	0.27800157	SPP1	Group2	7.671363636
BP	GO:0019364	pyridine nucleotide catabolic process	Jan-25	89/16877	0.123903818	0.315930933	0.27800157	PRKAA2	Group2	7.585168539
BP	GO:0042475	odontogenesis of dentin-containing tooth	Jan-25	89/16877	0.123903818	0.315930933	0.27800157	PRKCB	Group2	7.585168539
BP	GO:0045995	regulation of embryonic development	Jan-25	89/16877	0.123903818	0.315930933	0.27800157	TENM4	Group2	7.585168539
BP	GO:1903432	regulation of TORC1 signaling	Jan-25	89/16877	0.123903818	0.315930933	0.27800157	PRKAA2	Group2	7.585168539
BP	GO:0044772	mitotic cell cycle phase transition	Feb-25	415/16877	0.12504584	0.315930933	0.27800157	TPD52L1/CCL2	Group2	3.25339759
BP	GO:0009137	purine nucleoside diphosphate catabolic process	Jan-25	90/16877	0.125208464	0.315930933	0.27800157	PRKAA2	Group2	7.500888889
BP	GO:0009181	purine ribonucleoside diphosphate catabolic process	Jan-25	90/16877	0.125208464	0.315930933	0.27800157	PRKAA2	Group2	7.500888889
BP	GO:0051899	membrane depolarization	Jan-25	90/16877	0.125208464	0.315930933	0.27800157	ANK3	Group2	7.500888889
BP	GO:0006942	regulation of striated muscle contraction	Jan-25	91/16877	0.126511246	0.315930933	0.27800157	FGF13	Group2	7.418461538
BP	GO:0046330	positive regulation of JNK cascade	Jan-25	91/16877	0.126511246	0.315930933	0.27800157	TPD52L1	Group2	7.418461538
BP	GO:0001656	metanephros development	Jan-25	92/16877	0.127812164	0.315930933	0.27800157	KIF26B	Group2	7.337826087
BP	GO:0021766	hippocampus development	Jan-25	92/16877	0.127812164	0.315930933	0.27800157	FGF13	Group2	7.337826087
BP	GO:0043266	regulation of potassium ion transport	Jan-25	92/16877	0.127812164	0.315930933	0.27800157	ANK3	Group2	7.337826087
BP	GO:0050764	regulation of phagocytosis	Jan-25	92/16877	0.127812164	0.315930933	0.27800157	CCL2	Group2	7.337826087
BP	GO:0072526	pyridine-containing compound catabolic process	Jan-25	92/16877	0.127812164	0.315930933	0.27800157	PRKAA2	Group2	7.337826087
BP	GO:0006576	biogenic amine metabolic process	Jan-25	93/16877	0.129111223	0.315930933	0.27800157	SAT1	Group2	7.258924731
BP	GO:0009191	ribonucleoside diphosphate catabolic process	Jan-25	93/16877	0.129111223	0.315930933	0.27800157	PRKAA2	Group2	7.258924731
BP	GO:0046031	ADP metabolic process	Jan-25	93/16877	0.129111223	0.315930933	0.27800157	PRKAA2	Group2	7.258924731
BP	GO:0060996	dendritic spine development	Jan-25	93/16877	0.129111223	0.315930933	0.27800157	NGEF	Group2	7.258924731
BP	GO:0072676	lymphocyte migration	Jan-25	93/16877	0.129111223	0.315930933	0.27800157	CCL2	Group2	7.258924731
BP	GO:1903035	negative regulation of response to wounding	Jan-25	93/16877	0.129111223	0.315930933	0.27800157	SPP1	Group2	7.258924731
BP	GO:1903312	negative regulation of mRNA metabolic process	Jan-25	93/16877	0.129111223	0.315930933	0.27800157	CELF4	Group2	7.258924731
BP	GO:0031110	regulation of microtubule polymerization or depolymerization	Jan-25	95/16877	0.131703769	0.315930933	0.27800157	FGF13	Group2	7.106105263
BP	GO:0033555	multicellular organismal response to stress	Jan-25	95/16877	0.131703769	0.315930933	0.27800157	TAC1	Group2	7.106105263
BP	GO:0038202	TORC1 signaling	Jan-25	95/16877	0.131703769	0.315930933	0.27800157	PRKAA2	Group2	7.106105263
BP	GO:0043543	protein acylation	Jan-25	95/16877	0.131703769	0.315930933	0.27800157	PRKAA2	Group2	7.106105263
BP	GO:0046785	microtubule polymerization	Jan-25	95/16877	0.131703769	0.315930933	0.27800157	FGF13	Group2	7.106105263
BP	GO:0051588	regulation of neurotransmitter transport	Jan-25	95/16877	0.131703769	0.315930933	0.27800157	PRKCB	Group2	7.106105263
BP	GO:0060993	kidney morphogenesis	Jan-25	95/16877	0.131703769	0.315930933	0.27800157	KIF26B	Group2	7.106105263
BP	GO:0071621	granulocyte chemotaxis	Jan-25	95/16877	0.131703769	0.315930933	0.27800157	CCL2	Group2	7.106105263
BP	GO:0001657	ureteric bud development	Jan-25	96/16877	0.132997263	0.315930933	0.27800157	KIF26B	Group2	7.032083333
BP	GO:0034109	homotypic cell-cell adhesion	Jan-25	96/16877	0.132997263	0.315930933	0.27800157	ANK3	Group2	7.032083333
BP	GO:0007200	phospholipase C-activating G protein-coupled receptor signaling pathway	Jan-25	97/16877	0.134288906	0.315930933	0.27800157	PRKCB	Group2	6.959587629
BP	GO:0009134	nucleoside diphosphate catabolic process	Jan-25	97/16877	0.134288906	0.315930933	0.27800157	PRKAA2	Group2	6.959587629
BP	GO:0071346	cellular response to type II interferon	Jan-25	97/16877	0.134288906	0.315930933	0.27800157	CCL2	Group2	6.959587629
BP	GO:0072080	nephron tubule development	Jan-25	97/16877	0.134288906	0.315930933	0.27800157	KIF26B	Group2	6.959587629
BP	GO:0072163	mesonephric epithelium development	Jan-25	97/16877	0.134288906	0.315930933	0.27800157	KIF26B	Group2	6.959587629
BP	GO:0072164	mesonephric tubule development	Jan-25	97/16877	0.134288906	0.315930933	0.27800157	KIF26B	Group2	6.959587629
BP	GO:1990266	neutrophil migration	Jan-25	97/16877	0.134288906	0.315930933	0.27800157	CCL2	Group2	6.959587629
BP	GO:0099175	regulation of postsynapse organization	Jan-25	98/16877	0.135578702	0.315930933	0.27800157	NGEF	Group2	6.888571429
BP	GO:0016055	Wnt signaling pathway	Feb-25	439/16877	0.137024398	0.315930933	0.27800157	PRKAA2/IGFBP6	Group2	3.075535308
BP	GO:0198738	cell-cell signaling by wnt	Feb-25	441/16877	0.138034603	0.315930933	0.27800157	PRKAA2/IGFBP6	Group2	3.061587302
BP	GO:0006892	post-Golgi vesicle-mediated transport	Jan-25	100/16877	0.138152762	0.315930933	0.27800157	ANK3	Group2	6.7508
BP	GO:0044344	cellular response to fibroblast growth factor stimulus	Jan-25	100/16877	0.138152762	0.315930933	0.27800157	CCL2	Group2	6.7508
BP	GO:0001708	cell fate specification	Jan-25	101/16877	0.139437031	0.315930933	0.27800157	TENM4	Group2	6.683960396
BP	GO:0001823	mesonephros development	Jan-25	101/16877	0.139437031	0.315930933	0.27800157	KIF26B	Group2	6.683960396
BP	GO:0061326	renal tubule development	Jan-25	101/16877	0.139437031	0.315930933	0.27800157	KIF26B	Group2	6.683960396
BP	GO:0014013	regulation of gliogenesis	Jan-25	103/16877	0.14200006	0.315930933	0.27800157	TENM4	Group2	6.554174757
BP	GO:0048024	regulation of mRNA splicing, via spliceosome	Jan-25	103/16877	0.14200006	0.315930933	0.27800157	CELF4	Group2	6.554174757
BP	GO:0061640	cytoskeleton-dependent cytokinesis	Jan-25	103/16877	0.14200006	0.315930933	0.27800157	ANK3	Group2	6.554174757
BP	GO:1905477	positive regulation of protein localization to membrane	Jan-25	103/16877	0.14200006	0.315930933	0.27800157	ANK3	Group2	6.554174757
BP	GO:1905954	positive regulation of lipid localization	Jan-25	103/16877	0.14200006	0.315930933	0.27800157	SPP1	Group2	6.554174757
BP	GO:0009135	purine nucleoside diphosphate metabolic process	Jan-25	105/16877	0.144555759	0.315930933	0.27800157	PRKAA2	Group2	6.429333333
BP	GO:0009179	purine ribonucleoside diphosphate metabolic process	Jan-25	105/16877	0.144555759	0.315930933	0.27800157	PRKAA2	Group2	6.429333333
BP	GO:0048709	oligodendrocyte differentiation	Jan-25	105/16877	0.144555759	0.315930933	0.27800157	TENM4	Group2	6.429333333
BP	GO:1902476	chloride transmembrane transport	Jan-25	105/16877	0.144555759	0.315930933	0.27800157	GLRA2	Group2	6.429333333
BP	GO:0002688	regulation of leukocyte chemotaxis	Jan-25	106/16877	0.145830867	0.315930933	0.27800157	CCL2	Group2	6.368679245
BP	GO:0071675	regulation of mononuclear cell migration	Jan-25	106/16877	0.145830867	0.315930933	0.27800157	CCL2	Group2	6.368679245
BP	GO:0090277	positive regulation of peptide hormone secretion	Jan-25	106/16877	0.145830867	0.315930933	0.27800157	PRKCB	Group2	6.368679245
BP	GO:0002793	positive regulation of peptide secretion	Jan-25	107/16877	0.14710415	0.315930933	0.27800157	PRKCB	Group2	6.309158879
BP	GO:0070252	actin-mediated cell contraction	Jan-25	107/16877	0.14710415	0.315930933	0.27800157	FGF13	Group2	6.309158879
BP	GO:0071774	response to fibroblast growth factor	Jan-25	107/16877	0.14710415	0.315930933	0.27800157	CCL2	Group2	6.309158879
BP	GO:0120034	positive regulation of plasma membrane bounded cell projection assembly	Jan-25	107/16877	0.14710415	0.315930933	0.27800157	CDC42EP3	Group2	6.309158879
BP	GO:1904659	glucose transmembrane transport	Jan-25	107/16877	0.14710415	0.315930933	0.27800157	PRKCB	Group2	6.309158879
BP	GO:0042752	regulation of circadian rhythm	Jan-25	108/16877	0.148375611	0.317838194	0.279679854	PRKAA2	Group2	6.250740741
BP	GO:0008645	hexose transmembrane transport	Jan-25	110/16877	0.150913075	0.318808221	0.280533423	PRKCB	Group2	6.137090909
BP	GO:0035249	synaptic transmission, glutamatergic	Jan-25	110/16877	0.150913075	0.318808221	0.280533423	CCL2	Group2	6.137090909
BP	GO:0043271	negative regulation of monoatomic ion transport	Jan-25	110/16877	0.150913075	0.318808221	0.280533423	ANK3	Group2	6.137090909
BP	GO:0070555	response to interleukin-1	Jan-25	110/16877	0.150913075	0.318808221	0.280533423	CCL2	Group2	6.137090909
BP	GO:0006090	pyruvate metabolic process	Jan-25	111/16877	0.152179084	0.318808221	0.280533423	PRKAA2	Group2	6.081801802
BP	GO:0009308	amine metabolic process	Jan-25	111/16877	0.152179084	0.318808221	0.280533423	SAT1	Group2	6.081801802
BP	GO:0006397	mRNA processing	Feb-25	469/16877	0.15235403	0.318808221	0.280533423	ADARB2/CELF4	Group2	2.87880597
BP	GO:0015749	monosaccharide transmembrane transport	Jan-25	112/16877	0.153443281	0.318808221	0.280533423	PRKCB	Group2	6.0275
BP	GO:0043200	response to amino acid	Jan-25	112/16877	0.153443281	0.318808221	0.280533423	GLRA2	Group2	6.0275
BP	GO:0051261	protein depolymerization	Jan-25	112/16877	0.153443281	0.318808221	0.280533423	FGF13	Group2	6.0275
BP	GO:0051928	positive regulation of calcium ion transport	Jan-25	112/16877	0.153443281	0.318808221	0.280533423	CCL2	Group2	6.0275
BP	GO:0006612	protein targeting to membrane	Jan-25	114/16877	0.155966248	0.323078964	0.284291438	ANK3	Group2	5.921754386
BP	GO:0009185	ribonucleoside diphosphate metabolic process	Jan-25	115/16877	0.157225023	0.323078964	0.284291438	PRKAA2	Group2	5.87026087
BP	GO:0008286	insulin receptor signaling pathway	Jan-25	117/16877	0.159737168	0.323078964	0.284291438	PRKCB	Group2	5.76991453
BP	GO:0019079	viral genome replication	Jan-25	117/16877	0.159737168	0.323078964	0.284291438	CCL2	Group2	5.76991453
BP	GO:0034341	response to type II interferon	Jan-25	117/16877	0.159737168	0.323078964	0.284291438	CCL2	Group2	5.76991453
BP	GO:0043244	regulation of protein-containing complex disassembly	Jan-25	117/16877	0.159737168	0.323078964	0.284291438	FGF13	Group2	5.76991453
BP	GO:0043065	positive regulation of apoptotic process	Feb-25	485/16877	0.160672796	0.323078964	0.284291438	TPD52L1/CCL2	Group2	2.783835052
BP	GO:0071902	positive regulation of protein serine/threonine kinase activity	Jan-25	118/16877	0.160990543	0.323078964	0.284291438	TPD52L1	Group2	5.721016949
BP	GO:0072009	nephron epithelium development	Jan-25	118/16877	0.160990543	0.323078964	0.284291438	KIF26B	Group2	5.721016949
BP	GO:0030003	intracellular monoatomic cation homeostasis	Feb-25	486/16877	0.161195739	0.323078964	0.284291438	SV2A/PRKCB	Group2	2.778106996
BP	GO:0007265	Ras protein signal transduction	Jan-25	119/16877	0.162242124	0.323078964	0.284291438	RASGRP2	Group2	5.672941176
BP	GO:0017148	negative regulation of translation	Jan-25	119/16877	0.162242124	0.323078964	0.284291438	CELF4	Group2	5.672941176
BP	GO:0006821	chloride transport	Jan-25	120/16877	0.163491912	0.323078964	0.284291438	GLRA2	Group2	5.625666667
BP	GO:0021987	cerebral cortex development	Jan-25	120/16877	0.163491912	0.323078964	0.284291438	FGF13	Group2	5.625666667
BP	GO:0097530	granulocyte migration	Jan-25	120/16877	0.163491912	0.323078964	0.284291438	CCL2	Group2	5.625666667
BP	GO:0080135	regulation of cellular response to stress	Feb-25	491/16877	0.163815556	0.323078964	0.284291438	SPP1/IGFBP6	Group2	2.749816701
BP	GO:1903305	regulation of regulated secretory pathway	Jan-25	121/16877	0.16473991	0.323078964	0.284291438	PRKCB	Group2	5.579173554
BP	GO:0006873	intracellular monoatomic ion homeostasis	Feb-25	495/16877	0.165917412	0.323078964	0.284291438	SV2A/PRKCB	Group2	2.72759596
BP	GO:0009132	nucleoside diphosphate metabolic process	Jan-25	122/16877	0.16598612	0.323078964	0.284291438	PRKAA2	Group2	5.533442623
BP	GO:0021761	limbic system development	Jan-25	122/16877	0.16598612	0.323078964	0.284291438	FGF13	Group2	5.533442623
BP	GO:0060627	regulation of vesicle-mediated transport	Feb-25	497/16877	0.166970296	0.323078964	0.284291438	PRKCB/CCL2	Group2	2.716619718
BP	GO:0030833	regulation of actin filament polymerization	Jan-25	123/16877	0.167230546	0.323078964	0.284291438	CDC42EP3	Group2	5.488455285
BP	GO:0034219	carbohydrate transmembrane transport	Jan-25	124/16877	0.168473188	0.323078964	0.284291438	PRKCB	Group2	5.444193548
BP	GO:0007613	memory	Jan-25	125/16877	0.169714051	0.323078964	0.284291438	FGF13	Group2	5.40064
BP	GO:0021782	glial cell development	Jan-25	125/16877	0.169714051	0.323078964	0.284291438	TENM4	Group2	5.40064
BP	GO:0043405	regulation of MAP kinase activity	Jan-25	125/16877	0.169714051	0.323078964	0.284291438	TPD52L1	Group2	5.40064
BP	GO:0050684	regulation of mRNA processing	Jan-25	125/16877	0.169714051	0.323078964	0.284291438	CELF4	Group2	5.40064
BP	GO:0001101	response to acid chemical	Jan-25	126/16877	0.170953136	0.323078964	0.284291438	GLRA2	Group2	5.357777778
BP	GO:0098661	inorganic anion transmembrane transport	Jan-25	126/16877	0.170953136	0.323078964	0.284291438	GLRA2	Group2	5.357777778
BP	GO:0042476	odontogenesis	Jan-25	127/16877	0.172190445	0.323078964	0.284291438	PRKCB	Group2	5.315590551
BP	GO:0001936	regulation of endothelial cell proliferation	Jan-25	128/16877	0.173425982	0.323078964	0.284291438	CCL2	Group2	5.2740625
BP	GO:0008203	cholesterol metabolic process	Jan-25	128/16877	0.173425982	0.323078964	0.284291438	PRKAA2	Group2	5.2740625
BP	GO:0032368	regulation of lipid transport	Jan-25	128/16877	0.173425982	0.323078964	0.284291438	SPP1	Group2	5.2740625
BP	GO:0062013	positive regulation of small molecule metabolic process	Jan-25	128/16877	0.173425982	0.323078964	0.284291438	PRKAA2	Group2	5.2740625
BP	GO:0009154	purine ribonucleotide catabolic process	Jan-25	129/16877	0.174659748	0.323198507	0.284396629	PRKAA2	Group2	5.233178295
BP	GO:0010927	cellular component assembly involved in morphogenesis	Jan-25	129/16877	0.174659748	0.323198507	0.284396629	TENM4	Group2	5.233178295
BP	GO:0043467	regulation of generation of precursor metabolites and energy	Jan-25	129/16877	0.174659748	0.323198507	0.284396629	PRKAA2	Group2	5.233178295
BP	GO:0046165	alcohol biosynthetic process	Jan-25	130/16877	0.175891746	0.32331321	0.284497561	PRKAA2	Group2	5.192923077
BP	GO:0071333	cellular response to glucose stimulus	Jan-25	130/16877	0.175891746	0.32331321	0.284497561	PRKAA2	Group2	5.192923077
BP	GO:2001235	positive regulation of apoptotic signaling pathway	Jan-25	130/16877	0.175891746	0.32331321	0.284497561	TPD52L1	Group2	5.192923077
BP	GO:0050680	negative regulation of epithelial cell proliferation	Jan-25	131/16877	0.177121979	0.324137132	0.285222566	CCL2	Group2	5.153282443
BP	GO:0000086	G2/M transition of mitotic cell cycle	Jan-25	132/16877	0.178350449	0.324237986	0.285311313	TPD52L1	Group2	5.114242424
BP	GO:0030048	actin filament-based movement	Jan-25	132/16877	0.178350449	0.324237986	0.285311313	FGF13	Group2	5.114242424
BP	GO:0006997	nucleus organization	Jan-25	133/16877	0.179577157	0.324334343	0.285396101	PRKCB	Group2	5.075789474
BP	GO:0071331	cellular response to hexose stimulus	Jan-25	133/16877	0.179577157	0.324334343	0.285396101	PRKAA2	Group2	5.075789474
BP	GO:0090090	negative regulation of canonical Wnt signaling pathway	Jan-25	133/16877	0.179577157	0.324334343	0.285396101	IGFBP6	Group2	5.075789474
BP	GO:0031109	microtubule polymerization or depolymerization	Jan-25	134/16877	0.180802108	0.324426293	0.285477012	FGF13	Group2	5.037910448
BP	GO:0046328	regulation of JNK cascade	Jan-25	134/16877	0.180802108	0.324426293	0.285477012	TPD52L1	Group2	5.037910448
BP	GO:1903313	positive regulation of mRNA metabolic process	Jan-25	134/16877	0.180802108	0.324426293	0.285477012	CELF4	Group2	5.037910448
BP	GO:0009261	ribonucleotide catabolic process	Jan-25	135/16877	0.182025302	0.324513926	0.285554125	PRKAA2	Group2	5.000592593
BP	GO:0009582	detection of abiotic stimulus	Jan-25	135/16877	0.182025302	0.324513926	0.285554125	TAC1	Group2	5.000592593
BP	GO:0071326	cellular response to monosaccharide stimulus	Jan-25	135/16877	0.182025302	0.324513926	0.285554125	PRKAA2	Group2	5.000592593
BP	GO:0032006	regulation of TOR signaling	Jan-25	136/16877	0.183246744	0.32536739	0.286305125	PRKAA2	Group2	4.963823529
BP	GO:0048813	dendrite morphogenesis	Jan-25	137/16877	0.184466434	0.32536739	0.286305125	NGEF	Group2	4.927591241
BP	GO:0060048	cardiac muscle contraction	Jan-25	137/16877	0.184466434	0.32536739	0.286305125	FGF13	Group2	4.927591241
BP	GO:1902652	secondary alcohol metabolic process	Jan-25	137/16877	0.184466434	0.32536739	0.286305125	PRKAA2	Group2	4.927591241
BP	GO:0006195	purine nucleotide catabolic process	Jan-25	138/16877	0.185684375	0.326820269	0.287583578	PRKAA2	Group2	4.891884058
BP	GO:0007259	receptor signaling pathway via JAK-STAT	Jan-25	140/16877	0.188115021	0.329076217	0.289568685	CCL2	Group2	4.822
BP	GO:0007266	Rho protein signal transduction	Jan-25	141/16877	0.189327731	0.329076217	0.289568685	CDC42EP3	Group2	4.787801418
BP	GO:0008064	regulation of actin polymerization or depolymerization	Jan-25	141/16877	0.189327731	0.329076217	0.289568685	CDC42EP3	Group2	4.787801418
BP	GO:0001890	placenta development	Jan-25	142/16877	0.190538702	0.329076217	0.289568685	SPP1	Group2	4.754084507
BP	GO:0016125	sterol metabolic process	Jan-25	142/16877	0.190538702	0.329076217	0.289568685	PRKAA2	Group2	4.754084507
BP	GO:0018205	peptidyl-lysine modification	Jan-25	142/16877	0.190538702	0.329076217	0.289568685	PRKAA2	Group2	4.754084507
BP	GO:0034249	negative regulation of amide metabolic process	Jan-25	142/16877	0.190538702	0.329076217	0.289568685	CELF4	Group2	4.754084507
BP	GO:0098656	monoatomic anion transmembrane transport	Jan-25	142/16877	0.190538702	0.329076217	0.289568685	GLRA2	Group2	4.754084507
BP	GO:0050714	positive regulation of protein secretion	Jan-25	143/16877	0.191747936	0.329238251	0.289711267	PRKCB	Group2	4.720839161
BP	GO:0072523	purine-containing compound catabolic process	Jan-25	143/16877	0.191747936	0.329238251	0.289711267	PRKAA2	Group2	4.720839161
BP	GO:0010508	positive regulation of autophagy	Jan-25	144/16877	0.192955436	0.329238251	0.289711267	PRKAA2	Group2	4.688055556
BP	GO:0030832	regulation of actin filament length	Jan-25	144/16877	0.192955436	0.329238251	0.289711267	CDC42EP3	Group2	4.688055556
BP	GO:0045807	positive regulation of endocytosis	Jan-25	144/16877	0.192955436	0.329238251	0.289711267	CCL2	Group2	4.688055556
BP	GO:0035051	cardiocyte differentiation	Jan-25	145/16877	0.194161204	0.329238251	0.289711267	TENM4	Group2	4.655724138
BP	GO:0098876	vesicle-mediated transport to the plasma membrane	Jan-25	145/16877	0.194161204	0.329238251	0.289711267	ANK3	Group2	4.655724138
BP	GO:0008643	carbohydrate transport	Jan-25	146/16877	0.195365242	0.329238251	0.289711267	PRKCB	Group2	4.623835616
BP	GO:0044839	cell cycle G2/M phase transition	Jan-25	146/16877	0.195365242	0.329238251	0.289711267	TPD52L1	Group2	4.623835616
BP	GO:0016052	carbohydrate catabolic process	Jan-25	148/16877	0.19776814	0.329238251	0.289711267	PRKAA2	Group2	4.561351351
BP	GO:0055088	lipid homeostasis	Jan-25	148/16877	0.19776814	0.329238251	0.289711267	PRKAA2	Group2	4.561351351
BP	GO:0097696	receptor signaling pathway via STAT	Jan-25	148/16877	0.19776814	0.329238251	0.289711267	CCL2	Group2	4.561351351
BP	GO:0001935	endothelial cell proliferation	Jan-25	149/16877	0.198967004	0.329238251	0.289711267	CCL2	Group2	4.530738255
BP	GO:0006865	amino acid transport	Jan-25	149/16877	0.198967004	0.329238251	0.289711267	SV2A	Group2	4.530738255
BP	GO:0072073	kidney epithelium development	Jan-25	149/16877	0.198967004	0.329238251	0.289711267	KIF26B	Group2	4.530738255
BP	GO:0001678	intracellular glucose homeostasis	Jan-25	150/16877	0.200164148	0.329238251	0.289711267	PRKAA2	Group2	4.500533333
BP	GO:0007612	learning	Jan-25	150/16877	0.200164148	0.329238251	0.289711267	FGF13	Group2	4.500533333
BP	GO:0042552	myelination	Jan-25	150/16877	0.200164148	0.329238251	0.289711267	TENM4	Group2	4.500533333
BP	GO:0051494	negative regulation of cytoskeleton organization	Jan-25	150/16877	0.200164148	0.329238251	0.289711267	FGF13	Group2	4.500533333
BP	GO:0006633	fatty acid biosynthetic process	Jan-25	151/16877	0.201359574	0.330548687	0.290864377	PRKAA2	Group2	4.470728477
BP	GO:0007272	ensheathment of neurons	Jan-25	152/16877	0.202553285	0.331185961	0.291425142	TENM4	Group2	4.441315789
BP	GO:0008366	axon ensheathment	Jan-25	152/16877	0.202553285	0.331185961	0.291425142	TENM4	Group2	4.441315789
BP	GO:0007204	positive regulation of cytosolic calcium ion concentration	Jan-25	153/16877	0.203745283	0.331185961	0.291425142	TAC1	Group2	4.412287582
BP	GO:0030041	actin filament polymerization	Jan-25	153/16877	0.203745283	0.331185961	0.291425142	CDC42EP3	Group2	4.412287582
BP	GO:1902904	negative regulation of supramolecular fiber organization	Jan-25	153/16877	0.203745283	0.331185961	0.291425142	FGF13	Group2	4.412287582
BP	GO:0072006	nephron development	Jan-25	154/16877	0.204935571	0.33177768	0.291945822	KIF26B	Group2	4.383636364
BP	GO:1905952	regulation of lipid localization	Jan-25	154/16877	0.204935571	0.33177768	0.291945822	SPP1	Group2	4.383636364
BP	GO:0006937	regulation of muscle contraction	Jan-25	155/16877	0.20612415	0.33177768	0.291945822	FGF13	Group2	4.355354839
BP	GO:0031929	TOR signaling	Jan-25	155/16877	0.20612415	0.33177768	0.291945822	PRKAA2	Group2	4.355354839
BP	GO:0043524	negative regulation of neuron apoptotic process	Jan-25	155/16877	0.20612415	0.33177768	0.291945822	CCL2	Group2	4.355354839
BP	GO:0050806	positive regulation of synaptic transmission	Jan-25	156/16877	0.207311023	0.33177768	0.291945822	CCL2	Group2	4.327435897
BP	GO:2000045	regulation of G1/S transition of mitotic cell cycle	Jan-25	156/16877	0.207311023	0.33177768	0.291945822	CCL2	Group2	4.327435897
BP	GO:0007009	plasma membrane organization	Jan-25	157/16877	0.208496193	0.332997011	0.293018765	ANK3	Group2	4.299872611
BP	GO:0019362	pyridine nucleotide metabolic process	Jan-25	158/16877	0.209679662	0.332997011	0.293018765	PRKAA2	Group2	4.272658228
BP	GO:0045766	positive regulation of angiogenesis	Jan-25	158/16877	0.209679662	0.332997011	0.293018765	PRKCB	Group2	4.272658228
BP	GO:0046496	nicotinamide nucleotide metabolic process	Jan-25	158/16877	0.209679662	0.332997011	0.293018765	PRKAA2	Group2	4.272658228
BP	GO:0060041	retina development in camera-type eye	Jan-25	159/16877	0.210861432	0.333595662	0.293545545	CELF4	Group2	4.245786164
BP	GO:0035265	organ growth	Jan-25	160/16877	0.212041505	0.334717057	0.29453231	TENM4	Group2	4.21925
BP	GO:0009166	nucleotide catabolic process	Jan-25	161/16877	0.213219884	0.334717057	0.29453231	PRKAA2	Group2	4.193043478
BP	GO:0050796	regulation of insulin secretion	Jan-25	161/16877	0.213219884	0.334717057	0.29453231	PRKCB	Group2	4.193043478
BP	GO:1904018	positive regulation of vasculature development	Jan-25	161/16877	0.213219884	0.334717057	0.29453231	PRKCB	Group2	4.193043478
BP	GO:0009267	cellular response to starvation	Jan-25	162/16877	0.214396571	0.334717057	0.29453231	PRKAA2	Group2	4.167160494
BP	GO:0061351	neural precursor cell proliferation	Jan-25	162/16877	0.214396571	0.334717057	0.29453231	FGF13	Group2	4.167160494
BP	GO:1903008	organelle disassembly	Jan-25	162/16877	0.214396571	0.334717057	0.29453231	PRKAA2	Group2	4.167160494
BP	GO:0015698	inorganic anion transport	Jan-25	164/16877	0.216744879	0.335226688	0.294980757	GLRA2	Group2	4.116341463
BP	GO:0030178	negative regulation of Wnt signaling pathway	Jan-25	164/16877	0.216744879	0.335226688	0.294980757	IGFBP6	Group2	4.116341463
BP	GO:0071674	mononuclear cell migration	Jan-25	164/16877	0.216744879	0.335226688	0.294980757	CCL2	Group2	4.116341463
BP	GO:0072524	pyridine-containing compound metabolic process	Jan-25	164/16877	0.216744879	0.335226688	0.294980757	PRKAA2	Group2	4.116341463
BP	GO:1903034	regulation of response to wounding	Jan-25	164/16877	0.216744879	0.335226688	0.294980757	SPP1	Group2	4.116341463
BP	GO:0000910	cytokinesis	Jan-25	167/16877	0.22025471	0.338131768	0.297537065	ANK3	Group2	4.04239521
BP	GO:0006820	monoatomic anion transport	Jan-25	167/16877	0.22025471	0.338131768	0.297537065	GLRA2	Group2	4.04239521
BP	GO:0007254	JNK cascade	Jan-25	167/16877	0.22025471	0.338131768	0.297537065	TPD52L1	Group2	4.04239521
BP	GO:1902905	positive regulation of supramolecular fiber organization	Jan-25	167/16877	0.22025471	0.338131768	0.297537065	CDC42EP3	Group2	4.04239521
BP	GO:0048771	tissue remodeling	Jan-25	168/16877	0.221421295	0.338482274	0.29784549	SPP1	Group2	4.018333333
BP	GO:0006109	regulation of carbohydrate metabolic process	Jan-25	170/16877	0.22374944	0.338482274	0.29784549	PRKAA2	Group2	3.971058824
BP	GO:0009451	RNA modification	Jan-25	170/16877	0.22374944	0.338482274	0.29784549	ADARB2	Group2	3.971058824
BP	GO:0016241	regulation of macroautophagy	Jan-25	170/16877	0.22374944	0.338482274	0.29784549	PRKAA2	Group2	3.971058824
BP	GO:1901292	nucleoside phosphate catabolic process	Jan-25	170/16877	0.22374944	0.338482274	0.29784549	PRKAA2	Group2	3.971058824
BP	GO:0006694	steroid biosynthetic process	Jan-25	171/16877	0.224911005	0.339002224	0.298303017	PRKAA2	Group2	3.947836257
BP	GO:0031214	biomineral tissue development	Jan-25	171/16877	0.224911005	0.339002224	0.298303017	SPP1	Group2	3.947836257
BP	GO:0006959	humoral immune response	Jan-25	172/16877	0.226070901	0.339515901	0.298755024	CCL2	Group2	3.924883721
BP	GO:1901991	negative regulation of mitotic cell cycle phase transition	Jan-25	173/16877	0.227229131	0.340023375	0.299201573	CCL2	Group2	3.902196532
BP	GO:1905475	regulation of protein localization to membrane	Jan-25	173/16877	0.227229131	0.340023375	0.299201573	ANK3	Group2	3.902196532
BP	GO:0007565	female pregnancy	Jan-25	174/16877	0.228385697	0.341138275	0.300182623	SPP1	Group2	3.879770115
BP	GO:0071466	cellular response to xenobiotic stimulus	Jan-25	175/16877	0.2295406	0.342246687	0.301157963	PRKAA2	Group2	3.8576
BP	GO:0043484	regulation of RNA splicing	Jan-25	176/16877	0.230693845	0.343348648	0.302127628	CELF4	Group2	3.835681818
BP	GO:0051495	positive regulation of cytoskeleton organization	Jan-25	177/16877	0.231845432	0.344301527	0.302966107	CDC42EP3	Group2	3.814011299
BP	GO:0001764	neuron migration	Jan-25	178/16877	0.232995364	0.344301527	0.302966107	FGF13	Group2	3.79258427
BP	GO:1902806	regulation of cell cycle G1/S phase transition	Jan-25	178/16877	0.232995364	0.344301527	0.302966107	CCL2	Group2	3.79258427
BP	GO:0017157	regulation of exocytosis	Jan-25	180/16877	0.235290272	0.345843325	0.304322804	PRKCB	Group2	3.750444444
BP	GO:0050851	antigen receptor-mediated signaling pathway	Jan-25	180/16877	0.235290272	0.345843325	0.304322804	PRKCB	Group2	3.750444444
BP	GO:0006941	striated muscle contraction	Jan-25	181/16877	0.236435252	0.346298276	0.304723135	FGF13	Group2	3.729723757
BP	GO:0008154	actin polymerization or depolymerization	Jan-25	181/16877	0.236435252	0.346298276	0.304723135	CDC42EP3	Group2	3.729723757
BP	GO:0021543	pallium development	Jan-25	182/16877	0.237578587	0.346747621	0.305118534	FGF13	Group2	3.709230769
BP	GO:0070374	positive regulation of ERK1 and ERK2 cascade	Jan-25	182/16877	0.237578587	0.346747621	0.305118534	CCL2	Group2	3.709230769
BP	GO:0031099	regeneration	Jan-25	183/16877	0.238720279	0.347801601	0.306045977	SPP1	Group2	3.688961749
BP	GO:0007369	gastrulation	Jan-25	186/16877	0.242135513	0.351541752	0.309337101	TENM4	Group2	3.629462366
BP	GO:0090276	regulation of peptide hormone secretion	Jan-25	187/16877	0.243270653	0.351755292	0.309525005	PRKCB	Group2	3.610053476
BP	GO:0030595	leukocyte chemotaxis	Jan-25	188/16877	0.24440416	0.351755292	0.309525005	CCL2	Group2	3.590851064
BP	GO:0071222	cellular response to lipopolysaccharide	Jan-25	188/16877	0.24440416	0.351755292	0.309525005	CCL2	Group2	3.590851064
BP	GO:0099173	postsynapse organization	Jan-25	188/16877	0.24440416	0.351755292	0.309525005	NGEF	Group2	3.590851064
BP	GO:0002791	regulation of peptide secretion	Jan-25	189/16877	0.245536037	0.352161548	0.309882487	PRKCB	Group2	3.571851852
BP	GO:0031334	positive regulation of protein-containing complex assembly	Jan-25	189/16877	0.245536037	0.352161548	0.309882487	CDC42EP3	Group2	3.571851852
BP	GO:0032271	regulation of protein polymerization	Jan-25	191/16877	0.24779491	0.354175828	0.311654941	CDC42EP3	Group2	3.534450262
BP	GO:0090087	regulation of peptide transport	Jan-25	191/16877	0.24779491	0.354175828	0.311654941	PRKCB	Group2	3.534450262
BP	GO:0030073	insulin secretion	Jan-25	192/16877	0.24892191	0.354564026	0.311996534	PRKCB	Group2	3.516041667
BP	GO:0120032	regulation of plasma membrane bounded cell projection assembly	Jan-25	192/16877	0.24892191	0.354564026	0.311996534	CDC42EP3	Group2	3.516041667
BP	GO:0097529	myeloid leukocyte migration	Jan-25	193/16877	0.250047289	0.354634552	0.312058592	CCL2	Group2	3.497823834
BP	GO:0008016	regulation of heart contraction	Jan-25	194/16877	0.25117105	0.354634552	0.312058592	FGF13	Group2	3.479793814
BP	GO:0060491	regulation of cell projection assembly	Jan-25	194/16877	0.25117105	0.354634552	0.312058592	CDC42EP3	Group2	3.479793814
BP	GO:0007623	circadian rhythm	Jan-25	195/16877	0.252293193	0.354634552	0.312058592	PRKAA2	Group2	3.461948718
BP	GO:0032869	cellular response to insulin stimulus	Jan-25	195/16877	0.252293193	0.354634552	0.312058592	PRKCB	Group2	3.461948718
BP	GO:0033002	muscle cell proliferation	Jan-25	195/16877	0.252293193	0.354634552	0.312058592	TENM4	Group2	3.461948718
BP	GO:0022618	protein-RNA complex assembly	Jan-25	196/16877	0.253413723	0.354634552	0.312058592	CELF4	Group2	3.444285714
BP	GO:0071219	cellular response to molecule of bacterial origin	Jan-25	196/16877	0.253413723	0.354634552	0.312058592	CCL2	Group2	3.444285714
BP	GO:0001763	morphogenesis of a branching structure	Jan-25	197/16877	0.25453264	0.354634552	0.312058592	FGF13	Group2	3.42680203
BP	GO:0043123	positive regulation of canonical NF-kappaB signal transduction	Jan-25	197/16877	0.25453264	0.354634552	0.312058592	PRKCB	Group2	3.42680203
BP	GO:0048167	regulation of synaptic plasticity	Jan-25	197/16877	0.25453264	0.354634552	0.312058592	SHISA9	Group2	3.42680203
BP	GO:0042594	response to starvation	Jan-25	198/16877	0.255649947	0.354998	0.312378407	PRKAA2	Group2	3.409494949
BP	GO:0046034	ATP metabolic process	Jan-25	198/16877	0.255649947	0.354998	0.312378407	PRKAA2	Group2	3.409494949
BP	GO:0007416	synapse assembly	Jan-25	201/16877	0.258992231	0.359037725	0.315933139	FGF13	Group2	3.358606965
BP	GO:0071356	cellular response to tumor necrosis factor	Jan-25	202/16877	0.260103121	0.359975771	0.316758567	CCL2	Group2	3.341980198
BP	GO:0002685	regulation of leukocyte migration	Jan-25	203/16877	0.261212411	0.360908482	0.3175793	CCL2	Group2	3.325517241
BP	GO:0000082	G1/S transition of mitotic cell cycle	Jan-25	205/16877	0.263426205	0.362156424	0.31867742	CCL2	Group2	3.293073171
BP	GO:0050920	regulation of chemotaxis	Jan-25	205/16877	0.263426205	0.362156424	0.31867742	CCL2	Group2	3.293073171
BP	GO:0071805	potassium ion transmembrane transport	Jan-25	206/16877	0.264530712	0.362472662	0.318955691	ANK3	Group2	3.277087379
BP	GO:0071826	protein-RNA complex organization	Jan-25	206/16877	0.264530712	0.362472662	0.318955691	CELF4	Group2	3.277087379
BP	GO:0051651	maintenance of location in cell	Jan-25	208/16877	0.266734959	0.364288765	0.320553761	ANK3	Group2	3.245576923
BP	GO:0072330	monocarboxylic acid biosynthetic process	Jan-25	210/16877	0.268932862	0.366686419	0.322663562	PRKAA2	Group2	3.214666667
BP	GO:1902115	regulation of organelle assembly	Jan-25	213/16877	0.272217863	0.369948539	0.325534045	PRKAA2	Group2	3.169389671
BP	GO:0090257	regulation of muscle system process	Jan-25	215/16877	0.274399987	0.372303746	0.327606496	FGF13	Group2	3.139906977
BP	GO:0006909	phagocytosis	Jan-25	219/16877	0.278745405	0.376351695	0.331168465	CCL2	Group2	3.082557078
BP	GO:0001649	osteoblast differentiation	Jan-25	220/16877	0.27982785	0.376586506	0.331375085	SPP1	Group2	3.068545455
BP	GO:0009205	purine ribonucleoside triphosphate metabolic process	Jan-25	220/16877	0.27982785	0.376586506	0.331375085	PRKAA2	Group2	3.068545455
BP	GO:0034612	response to tumor necrosis factor	Jan-25	222/16877	0.281988063	0.37826554	0.332852542	CCL2	Group2	3.040900901
BP	GO:0048738	cardiac muscle tissue development	Jan-25	222/16877	0.281988063	0.37826554	0.332852542	TENM4	Group2	3.040900901
BP	GO:0045930	negative regulation of mitotic cell cycle	Jan-25	223/16877	0.283065835	0.378486415	0.333046899	CCL2	Group2	3.027264574
BP	GO:0071216	cellular response to biotic stimulus	Jan-25	223/16877	0.283065835	0.378486415	0.333046899	CCL2	Group2	3.027264574
BP	GO:0046434	organophosphate catabolic process	Jan-25	225/16877	0.285216722	0.380341426	0.334679205	PRKAA2	Group2	3.000355556
BP	GO:0009144	purine nucleoside triphosphate metabolic process	Jan-25	226/16877	0.286289841	0.380341426	0.334679205	PRKAA2	Group2	2.987079646
BP	GO:0031669	cellular response to nutrient levels	Jan-25	226/16877	0.286289841	0.380341426	0.334679205	PRKAA2	Group2	2.987079646
BP	GO:0009199	ribonucleoside triphosphate metabolic process	Jan-25	227/16877	0.287361414	0.380341426	0.334679205	PRKAA2	Group2	2.973920705
BP	GO:0042445	hormone metabolic process	Jan-25	228/16877	0.288431442	0.380341426	0.334679205	SPP1	Group2	2.960877193
BP	GO:0051924	regulation of calcium ion transport	Jan-25	228/16877	0.288431442	0.380341426	0.334679205	CCL2	Group2	2.960877193
BP	GO:0034599	cellular response to oxidative stress	Jan-25	229/16877	0.289499927	0.380341426	0.334679205	PRKAA2	Group2	2.947947598
BP	GO:0043523	regulation of neuron apoptotic process	Jan-25	229/16877	0.289499927	0.380341426	0.334679205	CCL2	Group2	2.947947598
BP	GO:0044843	cell cycle G1/S phase transition	Jan-25	229/16877	0.289499927	0.380341426	0.334679205	CCL2	Group2	2.947947598
BP	GO:0006813	potassium ion transport	Jan-25	230/16877	0.290566872	0.380537026	0.334851322	ANK3	Group2	2.935130435
BP	GO:0030072	peptide hormone secretion	Jan-25	230/16877	0.290566872	0.380537026	0.334851322	PRKCB	Group2	2.935130435
BP	GO:0016358	dendrite development	Jan-25	231/16877	0.291632279	0.381329905	0.335549011	NGEF	Group2	2.922424242
BP	GO:0042593	glucose homeostasis	Jan-25	232/16877	0.29269615	0.381701858	0.33587631	PRKAA2	Group2	2.909827586
BP	GO:0033500	carbohydrate homeostasis	Jan-25	233/16877	0.293758487	0.381701858	0.33587631	PRKAA2	Group2	2.897339056
BP	GO:0060047	heart contraction	Jan-25	233/16877	0.293758487	0.381701858	0.33587631	FGF13	Group2	2.897339056
BP	GO:1901617	organic hydroxy compound biosynthetic process	Jan-25	233/16877	0.293758487	0.381701858	0.33587631	PRKAA2	Group2	2.897339056
BP	GO:0002790	peptide secretion	Jan-25	234/16877	0.294819292	0.38248074	0.336561682	PRKCB	Group2	2.884957265
BP	GO:0050807	regulation of synapse organization	Jan-25	235/16877	0.295878567	0.382657304	0.336717049	NGEF	Group2	2.872680851
BP	GO:0050769	positive regulation of neurogenesis	Jan-25	238/16877	0.299047236	0.384953662	0.338737715	TENM4	Group2	2.836470588
BP	GO:0050870	positive regulation of T cell activation	Jan-25	238/16877	0.299047236	0.384953662	0.338737715	CCL2	Group2	2.836470588
BP	GO:0014706	striated muscle tissue development	Jan-25	239/16877	0.300100413	0.385113378	0.338878257	TENM4	Group2	2.82460251
BP	GO:0032984	protein-containing complex disassembly	Jan-25	239/16877	0.300100413	0.385113378	0.338878257	FGF13	Group2	2.82460251
BP	GO:0050803	regulation of synapse structure or activity	Jan-25	241/16877	0.302202212	0.386598722	0.340185276	NGEF	Group2	2.801161826
BP	GO:0009141	nucleoside triphosphate metabolic process	Jan-25	242/16877	0.303250838	0.386598722	0.340185276	PRKAA2	Group2	2.789586777
BP	GO:0045860	positive regulation of protein kinase activity	Jan-25	242/16877	0.303250838	0.386598722	0.340185276	TPD52L1	Group2	2.789586777
BP	GO:0003015	heart process	Jan-25	243/16877	0.304297952	0.386598722	0.340185276	FGF13	Group2	2.778106996
BP	GO:0032259	methylation	Jan-25	244/16877	0.305343554	0.386598722	0.340185276	COMTD1	Group2	2.766721311
BP	GO:0051222	positive regulation of protein transport	Jan-25	244/16877	0.305343554	0.386598722	0.340185276	PRKCB	Group2	2.766721311
BP	GO:1901988	negative regulation of cell cycle phase transition	Jan-25	245/16877	0.306387648	0.386598722	0.340185276	CCL2	Group2	2.755428571
BP	GO:1903522	regulation of blood circulation	Jan-25	245/16877	0.306387648	0.386598722	0.340185276	FGF13	Group2	2.755428571
BP	GO:0001894	tissue homeostasis	Jan-25	247/16877	0.308471318	0.3868725	0.340426185	SPP1	Group2	2.733117409
BP	GO:0060249	anatomical structure homeostasis	Jan-25	247/16877	0.308471318	0.3868725	0.340426185	SPP1	Group2	2.733117409
BP	GO:0060828	regulation of canonical Wnt signaling pathway	Jan-25	247/16877	0.308471318	0.3868725	0.340426185	IGFBP6	Group2	2.733117409
[truncated: 10,570 more rows]
